# Supplementary material for: New records of an alien aphid species Tinocallis (Sappocallis) takachihoensis from countries in central and northern Europe (Hemiptera, Aphididae, Calaphidinae)
Source: Zookeys. 2018 Jan 17;(730):1–17. doi: 10.3897/zookeys.730.21599 (PMC5799775; doi:10.3897/zookeys.730.21599)
Supplement: XML Treatment for Tinocallis [file zookeys.730.21599-treatment1.xml]

<!DOCTYPE tp:taxon-treatment
  PUBLIC "-//TaxonX//DTD Taxonomic Treatment Publishing DTD v0 20100105//EN" "tax-treatment-NSO.dtd">
<tp:taxon-treatment xmlns:tp="http://www.plazi.org/taxpub"><tp:treatment-meta><kwd-group><label>Taxon classification</label><kwd><named-content xmlns:xlink="http://www.w3.org/1999/xlink" content-type="kingdom">Animalia</named-content></kwd><kwd><named-content xmlns:xlink="http://www.w3.org/1999/xlink" content-type="order">Hemiptera</named-content></kwd><kwd><named-content xmlns:xlink="http://www.w3.org/1999/xlink" content-type="family">Aphididae</named-content></kwd></kwd-group><mixed-citation publication-type="journal"><person-group><name><surname>Kanturski</surname><given-names>Mariusz</given-names></name><name><surname>Lee</surname><given-names>Yerim</given-names></name><name><surname>Depa</surname><given-names>Łukasz</given-names></name></person-group><article-title>New records of an alien aphid species <tp:taxon-name><tp:taxon-name-part taxon-name-part-type="genus" reg="Tinocallis">Tinocallis</tp:taxon-name-part> (<tp:taxon-name-part taxon-name-part-type="subgenus" reg="Sappocallis">Sappocallis</tp:taxon-name-part>) <tp:taxon-name-part taxon-name-part-type="species" reg="takachihoensis">takachihoensis</tp:taxon-name-part></tp:taxon-name> from countries in central and northern Europe (<tp:taxon-name><tp:taxon-name-part taxon-name-part-type="order">Hemiptera</tp:taxon-name-part></tp:taxon-name>, <tp:taxon-name><tp:taxon-name-part taxon-name-part-type="family">Aphididae</tp:taxon-name-part></tp:taxon-name>, <tp:taxon-name><tp:taxon-name-part taxon-name-part-type="subfamily">Calaphidinae</tp:taxon-name-part></tp:taxon-name>)</article-title><source>Zookeys</source><day>17</day><month>1</month><year>2018</year><volume>2018</volume><issue>730</issue><fpage>1</fpage><lpage>17</lpage><pub-id pub-id-type="doi">10.3897/zookeys.730.21599</pub-id></mixed-citation></tp:treatment-meta><tp:nomenclature><label>Genus</label><tp:taxon-name>
            <tp:taxon-name-part taxon-name-part-type="genus" reg="Tinocallis">Tinocallis</tp:taxon-name-part>
          </tp:taxon-name><tp:taxon-authority>Matsumura, 1919</tp:taxon-authority><xref ref-type="fig" rid="F1">Figs 1</xref><xref ref-type="fig" rid="F2">, 2</xref><xref ref-type="fig" rid="F3">, 3</xref><xref ref-type="fig" rid="F4">, 4</xref><xref ref-type="fig" rid="F5">, 5</xref><xref ref-type="fig" rid="F6">, 6</xref><xref ref-type="fig" rid="F7">, 7</xref><xref ref-type="fig" rid="F8">, 8</xref><tp:nomenclature-citation-list><tp:nomenclature-citation><tp:taxon-name>
                <tp:taxon-name-part taxon-name-part-type="genus" reg="Tinocallis">Tinocallis</tp:taxon-name-part>
              </tp:taxon-name><comment>Matsumura, 1919: 100.</comment></tp:nomenclature-citation><tp:nomenclature-citation><tp:taxon-name>
                <tp:taxon-name-part taxon-name-part-type="genus" reg="Lutaphis">Lutaphis</tp:taxon-name-part>
              </tp:taxon-name><comment>Shinji, 1924: 346.</comment></tp:nomenclature-citation></tp:nomenclature-citation-list></tp:nomenclature><tp:treatment-sec sec-type="diagnosis" id="SECID0ESCAE"><title>Diagnosis.</title><p>This genus can be recognized by having narrow transversely elongated or slit-like secondary rhinaria on <abbrev xmlns:xlink="http://www.w3.org/1999/xlink" xlink:title="antennal segment III" id="ABBRID0EYCAE" xlink:type="simple">ANT III</abbrev>, and ABD III, V, and VII with laterally displaced spinal dorsal setae. Abdominal tergites I and II usually have finger-like dorsal tubercles.</p></tp:treatment-sec><tp:treatment-sec sec-type="type species" id="SECID0E3CAE"><title>Type species.</title><p>
            <italic><tp:taxon-name><tp:taxon-name-part taxon-name-part-type="genus" reg="Tinocallis">Tinocallis</tp:taxon-name-part> <tp:taxon-name-part taxon-name-part-type="species" reg="ulmiparvifoliae">ulmiparvifoliae</tp:taxon-name-part></tp:taxon-name></italic> Matsumura, 1919.</p></tp:treatment-sec><tp:treatment-sec><!--Section generated to contain objects referenced in tp:taxon-treatment.--><fig id="F1" position="float" orientation="portrait"><label>Figure 1.</label><caption><p>Live specimens of <bold>a</bold> <italic><tp:taxon-name><tp:taxon-name-part taxon-name-part-type="genus" reg="Tinocallis">Tinocallis</tp:taxon-name-part> <tp:taxon-name-part taxon-name-part-type="species" reg="takachihoensis">takachihoensis</tp:taxon-name-part></tp:taxon-name></italic> <bold>b</bold> <italic><tp:taxon-name><tp:taxon-name-part taxon-name-part-type="genus" reg="Tinocallis">T.</tp:taxon-name-part> <tp:taxon-name-part taxon-name-part-type="species" reg="platani">platani</tp:taxon-name-part></tp:taxon-name></italic> <bold>c</bold> <italic><tp:taxon-name><tp:taxon-name-part taxon-name-part-type="genus" reg="Tinocallis">T.</tp:taxon-name-part> <tp:taxon-name-part taxon-name-part-type="species" reg="takachihoensis">takachihoensis</tp:taxon-name-part></tp:taxon-name></italic> with first instar larvae <bold>d</bold> larvae and nymphs of <italic><tp:taxon-name><tp:taxon-name-part taxon-name-part-type="genus" reg="Tinocallis">T.</tp:taxon-name-part> <tp:taxon-name-part taxon-name-part-type="species" reg="platani">platani</tp:taxon-name-part></tp:taxon-name></italic> <bold>e</bold> <italic><tp:taxon-name><tp:taxon-name-part taxon-name-part-type="genus" reg="Tinocallis">T.</tp:taxon-name-part> <tp:taxon-name-part taxon-name-part-type="species" reg="saltans">saltans</tp:taxon-name-part></tp:taxon-name></italic> <bold>f</bold> <italic><tp:taxon-name><tp:taxon-name-part taxon-name-part-type="genus" reg="Tinocallis">T.</tp:taxon-name-part> <tp:taxon-name-part taxon-name-part-type="species" reg="nevskyi">nevskyi</tp:taxon-name-part></tp:taxon-name></italic>.</p></caption><graphic xmlns:xlink="http://www.w3.org/1999/xlink" xlink:href="zookeys-730-001-g001.jpg" position="float" orientation="portrait" xlink:type="simple" id="oo_179667.jpg"/></fig><fig id="F2" position="float" orientation="portrait"><label>Figure 2.</label><caption><p>Mounted specimens of alate viviparous females of <bold>a</bold> <italic><tp:taxon-name><tp:taxon-name-part taxon-name-part-type="genus" reg="Tinocallis">Tinocallis</tp:taxon-name-part> <tp:taxon-name-part taxon-name-part-type="species" reg="takachihoensis">takachihoensis</tp:taxon-name-part></tp:taxon-name></italic> <bold>b</bold> <italic><tp:taxon-name><tp:taxon-name-part taxon-name-part-type="genus" reg="Tinocallis">T.</tp:taxon-name-part> <tp:taxon-name-part taxon-name-part-type="species" reg="platani">platani</tp:taxon-name-part></tp:taxon-name></italic> <bold>c</bold> <italic><tp:taxon-name><tp:taxon-name-part taxon-name-part-type="genus" reg="Tinocallis">T.</tp:taxon-name-part> <tp:taxon-name-part taxon-name-part-type="species" reg="saltans">saltans</tp:taxon-name-part></tp:taxon-name></italic> <bold>d</bold> <italic><tp:taxon-name><tp:taxon-name-part taxon-name-part-type="genus" reg="Tinocallis">T.</tp:taxon-name-part> <tp:taxon-name-part taxon-name-part-type="species" reg="nevskyi">nevskyi</tp:taxon-name-part></tp:taxon-name></italic>.</p></caption><graphic xmlns:xlink="http://www.w3.org/1999/xlink" xlink:href="zookeys-730-001-g002.jpg" position="float" orientation="portrait" xlink:type="simple" id="oo_179669.jpg"/></fig><fig id="F3" position="float" orientation="portrait"><label>Figure 3.</label><caption><p>Antennae of alate viviparous females of <bold>a</bold> <italic><tp:taxon-name><tp:taxon-name-part taxon-name-part-type="genus" reg="Tinocallis">Tinocallis</tp:taxon-name-part> <tp:taxon-name-part taxon-name-part-type="species" reg="takachihoensis">takachihoensis</tp:taxon-name-part></tp:taxon-name></italic> <bold>b</bold> <italic><tp:taxon-name><tp:taxon-name-part taxon-name-part-type="genus" reg="Tinocallis">T.</tp:taxon-name-part> <tp:taxon-name-part taxon-name-part-type="species" reg="platani">platani</tp:taxon-name-part></tp:taxon-name></italic> <bold>c</bold> <italic><tp:taxon-name><tp:taxon-name-part taxon-name-part-type="genus" reg="Tinocallis">T.</tp:taxon-name-part> <tp:taxon-name-part taxon-name-part-type="species" reg="saltans">saltans</tp:taxon-name-part></tp:taxon-name></italic> <bold>d</bold> <italic><tp:taxon-name><tp:taxon-name-part taxon-name-part-type="genus" reg="Tinocallis">T.</tp:taxon-name-part> <tp:taxon-name-part taxon-name-part-type="species" reg="nevskyi">nevskyi</tp:taxon-name-part></tp:taxon-name></italic>.</p></caption><graphic xmlns:xlink="http://www.w3.org/1999/xlink" xlink:href="zookeys-730-001-g003.jpg" position="float" orientation="portrait" xlink:type="simple" id="oo_179671.jpg"/></fig><fig id="F4" position="float" orientation="portrait"><label>Figure 4.</label><caption><p>Head and pronotum features <bold>a</bold> pronotum of <italic><tp:taxon-name><tp:taxon-name-part taxon-name-part-type="genus" reg="Tinocallis">Tinocallis</tp:taxon-name-part> <tp:taxon-name-part taxon-name-part-type="species" reg="takachihoensis">takachihoensis</tp:taxon-name-part></tp:taxon-name></italic> with one pair of projections (black arrowheads) <bold>b</bold> head and pronotum of <italic><tp:taxon-name><tp:taxon-name-part taxon-name-part-type="genus" reg="Tinocallis">T.</tp:taxon-name-part> <tp:taxon-name-part taxon-name-part-type="species" reg="platani">platani</tp:taxon-name-part></tp:taxon-name></italic> without projections (arrows) <bold>c</bold> pronotum of <italic><tp:taxon-name><tp:taxon-name-part taxon-name-part-type="genus" reg="Tinocallis">T.</tp:taxon-name-part> <tp:taxon-name-part taxon-name-part-type="species" reg="nevskyi">nevskyi</tp:taxon-name-part></tp:taxon-name></italic> with two pairs of projections.</p></caption><graphic xmlns:xlink="http://www.w3.org/1999/xlink" xlink:href="zookeys-730-001-g004.jpg" position="float" orientation="portrait" xlink:type="simple" id="oo_179673.jpg"/></fig><fig id="F5" position="float" orientation="portrait"><label>Figure 5.</label><caption><p>Mesonotum of <bold>a</bold> <italic><tp:taxon-name><tp:taxon-name-part taxon-name-part-type="genus" reg="Tinocallis">Tinocallis</tp:taxon-name-part> <tp:taxon-name-part taxon-name-part-type="species" reg="takachihoensis">takachihoensis</tp:taxon-name-part></tp:taxon-name></italic> <bold>b</bold> <italic><tp:taxon-name><tp:taxon-name-part taxon-name-part-type="genus" reg="Tinocallis">T.</tp:taxon-name-part> <tp:taxon-name-part taxon-name-part-type="species" reg="platani">platani</tp:taxon-name-part></tp:taxon-name></italic> (without projections) <bold>c</bold> <italic><tp:taxon-name><tp:taxon-name-part taxon-name-part-type="genus" reg="Tinocallis">T.</tp:taxon-name-part> <tp:taxon-name-part taxon-name-part-type="species" reg="saltans">saltans</tp:taxon-name-part></tp:taxon-name></italic> <bold>d</bold> <italic><tp:taxon-name><tp:taxon-name-part taxon-name-part-type="genus" reg="Tinocallis">T.</tp:taxon-name-part> <tp:taxon-name-part taxon-name-part-type="species" reg="nevskyi">nevskyi</tp:taxon-name-part></tp:taxon-name></italic>.</p></caption><graphic xmlns:xlink="http://www.w3.org/1999/xlink" xlink:href="zookeys-730-001-g005.jpg" position="float" orientation="portrait" xlink:type="simple" id="oo_179675.jpg"/></fig><fig id="F6" position="float" orientation="portrait"><label>Figure 6.</label><caption><p>Forewing pigmentation of <bold>a</bold> <italic><tp:taxon-name><tp:taxon-name-part taxon-name-part-type="genus" reg="Tinocallis">Tinocallis</tp:taxon-name-part> <tp:taxon-name-part taxon-name-part-type="species" reg="takachihoensis">takachihoensis</tp:taxon-name-part></tp:taxon-name></italic> <bold>b</bold> <italic><tp:taxon-name><tp:taxon-name-part taxon-name-part-type="genus" reg="Tinocallis">T.</tp:taxon-name-part> <tp:taxon-name-part taxon-name-part-type="species" reg="platani">platani</tp:taxon-name-part></tp:taxon-name></italic> <bold>c</bold> <italic><tp:taxon-name><tp:taxon-name-part taxon-name-part-type="genus" reg="Tinocallis">T.</tp:taxon-name-part> <tp:taxon-name-part taxon-name-part-type="species" reg="saltans">saltans</tp:taxon-name-part></tp:taxon-name></italic> <bold>d</bold> <italic><tp:taxon-name><tp:taxon-name-part taxon-name-part-type="genus" reg="Tinocallis">T.</tp:taxon-name-part> <tp:taxon-name-part taxon-name-part-type="species" reg="nevskyi">nevskyi</tp:taxon-name-part></tp:taxon-name></italic>.</p></caption><graphic xmlns:xlink="http://www.w3.org/1999/xlink" xlink:href="zookeys-730-001-g006.jpg" position="float" orientation="portrait" xlink:type="simple" id="oo_179676.jpg"/></fig><fig id="F7" position="float" orientation="portrait"><label>Figure 7.</label><caption><p>Hind leg pigmentation of <bold>a</bold> <italic><tp:taxon-name><tp:taxon-name-part taxon-name-part-type="genus" reg="Tinocallis">Tinocallis</tp:taxon-name-part> <tp:taxon-name-part taxon-name-part-type="species" reg="takachihoensis">takachihoensis</tp:taxon-name-part></tp:taxon-name></italic> <bold>b</bold> <italic><tp:taxon-name><tp:taxon-name-part taxon-name-part-type="genus" reg="Tinocallis">T.</tp:taxon-name-part> <tp:taxon-name-part taxon-name-part-type="species" reg="platani">platani</tp:taxon-name-part></tp:taxon-name></italic> <bold>c</bold> <italic><tp:taxon-name><tp:taxon-name-part taxon-name-part-type="genus" reg="Tinocallis">T.</tp:taxon-name-part> <tp:taxon-name-part taxon-name-part-type="species" reg="saltans">saltans</tp:taxon-name-part></tp:taxon-name></italic> <bold>d</bold> <italic><tp:taxon-name><tp:taxon-name-part taxon-name-part-type="genus" reg="Tinocallis">T.</tp:taxon-name-part> <tp:taxon-name-part taxon-name-part-type="species" reg="nevskyi">nevskyi</tp:taxon-name-part></tp:taxon-name></italic>.</p></caption><graphic xmlns:xlink="http://www.w3.org/1999/xlink" xlink:href="zookeys-730-001-g007.jpg" position="float" orientation="portrait" xlink:type="simple" id="oo_179677.jpg"/></fig><fig id="F8" position="float" orientation="portrait"><label>Figure 8.</label><caption><p>Abdominal sclerotization of Central and North European <italic><tp:taxon-name><tp:taxon-name-part taxon-name-part-type="genus" reg="Tinocallis">Tinocallis</tp:taxon-name-part></tp:taxon-name></italic>: <bold>a</bold> <italic><tp:taxon-name><tp:taxon-name-part taxon-name-part-type="genus" reg="Tinocallis">T.</tp:taxon-name-part> <tp:taxon-name-part taxon-name-part-type="species" reg="takachihoensis">takachihoensis</tp:taxon-name-part></tp:taxon-name></italic> <bold>b</bold> <italic><tp:taxon-name><tp:taxon-name-part taxon-name-part-type="genus" reg="Tinocallis">T.</tp:taxon-name-part> <tp:taxon-name-part taxon-name-part-type="species" reg="platani">platani</tp:taxon-name-part></tp:taxon-name></italic> <bold>c</bold> <italic><tp:taxon-name><tp:taxon-name-part taxon-name-part-type="genus" reg="Tinocallis">T.</tp:taxon-name-part> <tp:taxon-name-part taxon-name-part-type="species" reg="saltans">saltans</tp:taxon-name-part></tp:taxon-name></italic> <bold>d</bold> <italic><tp:taxon-name><tp:taxon-name-part taxon-name-part-type="genus" reg="Tinocallis">T.</tp:taxon-name-part> <tp:taxon-name-part taxon-name-part-type="species" reg="nevskyi">nevskyi</tp:taxon-name-part></tp:taxon-name></italic>.</p></caption><graphic xmlns:xlink="http://www.w3.org/1999/xlink" xlink:href="zookeys-730-001-g008.jpg" position="float" orientation="portrait" xlink:type="simple" id="oo_179678.jpg"/></fig></tp:treatment-sec></tp:taxon-treatment>
