# Supplementary material for: New records of an alien aphid species Tinocallis (Sappocallis) takachihoensis from countries in central and northern Europe (Hemiptera, Aphididae, Calaphidinae)
Source: Zookeys. 2018 Jan 17;(730):1–17. doi: 10.3897/zookeys.730.21599 (PMC5799775; doi:10.3897/zookeys.730.21599)
Supplement: XML Treatment for Tinocallis (Sappocallis) takachihoensis [file zookeys.730.21599-treatment2.xml]

<!DOCTYPE tp:taxon-treatment
  PUBLIC "-//TaxonX//DTD Taxonomic Treatment Publishing DTD v0 20100105//EN" "tax-treatment-NSO.dtd">
<tp:taxon-treatment xmlns:tp="http://www.plazi.org/taxpub"><tp:treatment-meta><kwd-group><label>Taxon classification</label><kwd><named-content xmlns:xlink="http://www.w3.org/1999/xlink" content-type="kingdom">Animalia</named-content></kwd><kwd><named-content xmlns:xlink="http://www.w3.org/1999/xlink" content-type="order">Hemiptera</named-content></kwd><kwd><named-content xmlns:xlink="http://www.w3.org/1999/xlink" content-type="family">Aphididae</named-content></kwd></kwd-group><mixed-citation publication-type="journal"><person-group><name><surname>Kanturski</surname><given-names>Mariusz</given-names></name><name><surname>Lee</surname><given-names>Yerim</given-names></name><name><surname>Depa</surname><given-names>Łukasz</given-names></name></person-group><article-title>New records of an alien aphid species <tp:taxon-name><tp:taxon-name-part taxon-name-part-type="genus" reg="Tinocallis">Tinocallis</tp:taxon-name-part> (<tp:taxon-name-part taxon-name-part-type="subgenus" reg="Sappocallis">Sappocallis</tp:taxon-name-part>) <tp:taxon-name-part taxon-name-part-type="species" reg="takachihoensis">takachihoensis</tp:taxon-name-part></tp:taxon-name> from countries in central and northern Europe (<tp:taxon-name><tp:taxon-name-part taxon-name-part-type="order">Hemiptera</tp:taxon-name-part></tp:taxon-name>, <tp:taxon-name><tp:taxon-name-part taxon-name-part-type="family">Aphididae</tp:taxon-name-part></tp:taxon-name>, <tp:taxon-name><tp:taxon-name-part taxon-name-part-type="subfamily">Calaphidinae</tp:taxon-name-part></tp:taxon-name>)</article-title><source>Zookeys</source><day>17</day><month>1</month><year>2018</year><volume>2018</volume><issue>730</issue><fpage>1</fpage><lpage>17</lpage><pub-id pub-id-type="doi">10.3897/zookeys.730.21599</pub-id></mixed-citation></tp:treatment-meta><tp:nomenclature><tp:taxon-name>
            <tp:taxon-name-part taxon-name-part-type="genus" reg="Tinocallis">Tinocallis</tp:taxon-name-part> (<tp:taxon-name-part taxon-name-part-type="subgenus" reg="Sappocallis">Sappocallis</tp:taxon-name-part>) <tp:taxon-name-part taxon-name-part-type="species" reg="takachihoensis">takachihoensis</tp:taxon-name-part></tp:taxon-name><tp:taxon-authority>Higuchi, 1972</tp:taxon-authority><xref ref-type="fig" rid="F1">Figs 1</xref><xref ref-type="fig" rid="F2">, 2</xref><xref ref-type="fig" rid="F3">, 3</xref><xref ref-type="fig" rid="F4">, 4</xref><xref ref-type="fig" rid="F5">, 5</xref><xref ref-type="fig" rid="F6">, 6</xref><xref ref-type="fig" rid="F7">, 7</xref><xref ref-type="fig" rid="F8">, 8</xref><xref ref-type="table" rid="T1">; Table 1</xref><!--PageBreak--></tp:nomenclature><tp:treatment-sec sec-type="redescription" id="SECID0EZFAE"><title>Redescription.</title><p>Alate viviparous female</p><p>
            <italic>Colour</italic>. Colour of live specimens: head and thorax black, <abbrev xmlns:xlink="http://www.w3.org/1999/xlink" xlink:title="antennae or their lengths" id="ABBRID0ECGAE" xlink:type="simple">ANT</abbrev> pale yellow with dark apices of segments, fore and middle legs pale yellow, hind legs pale yellow with black distal part of femora and proximal part of tibiae. Wings pigmented on the area of pterostigma, media and <abbrev xmlns:xlink="http://www.w3.org/1999/xlink" xlink:title="second cubital vein" xlink:type="simple">Cu</abbrev><sub>1b</sub>. Abdomen yellow (Fig. <xref ref-type="fig" rid="F1">1a, c</xref>). Pigmentation of mounted specimens: head and thorax brown (Fig. <xref ref-type="fig" rid="F1">1a</xref>). <abbrev xmlns:xlink="http://www.w3.org/1999/xlink" xlink:title="antennae or their lengths" id="ABBRID0EQGAE" xlink:type="simple">ANT</abbrev> pale with brown <abbrev xmlns:xlink="http://www.w3.org/1999/xlink" xlink:title="antennal segment I" id="ABBRID0EUGAE" xlink:type="simple">ANT I</abbrev> and <abbrev xmlns:xlink="http://www.w3.org/1999/xlink" xlink:title="antennal segment II" id="ABBRID0EYGAE" xlink:type="simple">ANT II</abbrev> and slightly darker apices of flagellar segments (Fig. <xref ref-type="fig" rid="F2">2a</xref>). <italic>Morphometric characters</italic>. <abbrev xmlns:xlink="http://www.w3.org/1999/xlink" xlink:title="antennae or their lengths" id="ABBRID0ECHAE" xlink:type="simple">ANT</abbrev> 0.76–1.00 × <abbrev xmlns:xlink="http://www.w3.org/1999/xlink" xlink:title="body length" id="ABBRID0EGHAE" xlink:type="simple">BL</abbrev> and 0.26–0.27 × <abbrev xmlns:xlink="http://www.w3.org/1999/xlink" xlink:title="greatest head width across compound eyes" id="ABBRID0EKHAE" xlink:type="simple">HW</abbrev>. <abbrev xmlns:xlink="http://www.w3.org/1999/xlink" xlink:title="antennal segment III" id="ABBRID0EOHAE" xlink:type="simple">ANT III</abbrev> with 17–21 slit-like secondary rhinaria (Fig. <xref ref-type="fig" rid="F3">3a</xref>). <abbrev xmlns:xlink="http://www.w3.org/1999/xlink" xlink:title="processus terminalis of last antennal segment or its length" id="ABBRID0EWHAE" xlink:type="simple">PT</abbrev> 1.13–1.19 × <abbrev xmlns:xlink="http://www.w3.org/1999/xlink" xlink:title="basal part of last antennal segment or its length" id="ABBRID0E1HAE" xlink:type="simple">BASE</abbrev>. Other antennal ratios: <abbrev xmlns:xlink="http://www.w3.org/1999/xlink" xlink:title="antennal segment VI" id="ABBRID0E5HAE" xlink:type="simple">ANT VI</abbrev>/<abbrev xmlns:xlink="http://www.w3.org/1999/xlink" xlink:title="antennal segment III" id="ABBRID0ECIAE" xlink:type="simple">ANT III</abbrev> 0.57–0.64, <abbrev xmlns:xlink="http://www.w3.org/1999/xlink" xlink:title="antennal segment V" id="ABBRID0EGIAE" xlink:type="simple">ANT V</abbrev>/<abbrev xmlns:xlink="http://www.w3.org/1999/xlink" xlink:title="antennal segment III" id="ABBRID0EKIAE" xlink:type="simple">ANT III</abbrev> 0.52–0.54, <abbrev xmlns:xlink="http://www.w3.org/1999/xlink" xlink:title="antennal segment IV" id="ABBRID0EOIAE" xlink:type="simple">ANT IV</abbrev>/<abbrev xmlns:xlink="http://www.w3.org/1999/xlink" xlink:title="antennal segment III" id="ABBRID0ESIAE" xlink:type="simple">ANT III</abbrev> 0.52–0.61. Ant I with 3 setae, Ant II with 2–3, <abbrev xmlns:xlink="http://www.w3.org/1999/xlink" xlink:title="antennal segment III" id="ABBRID0EWIAE" xlink:type="simple">ANT III</abbrev> with 9–13 setae, <abbrev xmlns:xlink="http://www.w3.org/1999/xlink" xlink:title="antennal segment IV" id="ABBRID0E1IAE" xlink:type="simple">ANT IV</abbrev> with 2 setae, <abbrev xmlns:xlink="http://www.w3.org/1999/xlink" xlink:title="antennal segment V" id="ABBRID0E5IAE" xlink:type="simple">ANT V</abbrev> with 2–3 setae, <abbrev xmlns:xlink="http://www.w3.org/1999/xlink" xlink:title="antennal segment VI" id="ABBRID0ECJAE" xlink:type="simple">ANT VI</abbrev> with one basal seta. <abbrev xmlns:xlink="http://www.w3.org/1999/xlink" xlink:title="ultimate segments of rostrum (IV + V) or their length" id="ABBRID0EGJAE" xlink:type="simple">URS</abbrev> 0.18 × <abbrev xmlns:xlink="http://www.w3.org/1999/xlink" xlink:title="antennal segment III" id="ABBRID0EKJAE" xlink:type="simple">ANT III</abbrev>, 0.28–0.32 × <abbrev xmlns:xlink="http://www.w3.org/1999/xlink" xlink:title="antennal segment VI" id="ABBRID0EOJAE" xlink:type="simple">ANT VI</abbrev>, and 0.90–1.00 × <abbrev xmlns:xlink="http://www.w3.org/1999/xlink" xlink:title="second segment of hind tarsus or its length" id="ABBRID0ESJAE" xlink:type="simple">HT II</abbrev>. Pronotum with two finger-like projections on the distal part (Fig. <xref ref-type="fig" rid="F4">4a</xref>). Mesonotum with two large, imbricated projections with rounded apices (Fig. <xref ref-type="fig" rid="F5">5a</xref>). <abbrev xmlns:xlink="http://www.w3.org/1999/xlink" xlink:title="second segment of hind tarsus or its length" id="ABBRID0E5JAE" xlink:type="simple">HT II</abbrev> 0.18–0.20 × <abbrev xmlns:xlink="http://www.w3.org/1999/xlink" xlink:title="antennal segment III" id="ABBRID0ECKAE" xlink:type="simple">ANT III</abbrev> and 0.31–0.32 × <abbrev xmlns:xlink="http://www.w3.org/1999/xlink" xlink:title="antennal segment VI" id="ABBRID0EGKAE" xlink:type="simple">ANT VI</abbrev>. Forewings with distal branches of media bordered with fuscous and with more-or-less extensive fuscous patches at distal ends of <abbrev xmlns:xlink="http://www.w3.org/1999/xlink" xlink:title="first cubital vein" xlink:type="simple">Cu</abbrev> and <abbrev xmlns:xlink="http://www.w3.org/1999/xlink" xlink:title="second cubital vein" xlink:type="simple">Cu</abbrev><sub>1b</sub> (Fig. <xref ref-type="fig" rid="F6">6a</xref>). Hind legs with dark distal part of femora and proximal part of tibiae (Fig. <xref ref-type="fig" rid="F7">7a</xref>). Abdomen pale, <abbrev xmlns:xlink="http://www.w3.org/1999/xlink" xlink:title="siphunculi or their length" id="ABBRID0EWKAE" xlink:type="simple">SIPH</abbrev> pale on basal part and pale brown on apex. Abdomen without sclerotisation besides very small darker projections on ABD III–V (Fig. <xref ref-type="fig" rid="F8">8a</xref>).</p><fig id="F1" position="float" orientation="portrait"><label>Figure 1.</label><caption><p>Live specimens of <bold>a</bold> <italic><tp:taxon-name><tp:taxon-name-part taxon-name-part-type="genus" reg="Tinocallis">Tinocallis</tp:taxon-name-part> <tp:taxon-name-part taxon-name-part-type="species" reg="takachihoensis">takachihoensis</tp:taxon-name-part></tp:taxon-name></italic> <bold>b</bold> <italic><tp:taxon-name><tp:taxon-name-part taxon-name-part-type="genus" reg="Tinocallis">T.</tp:taxon-name-part> <tp:taxon-name-part taxon-name-part-type="species" reg="platani">platani</tp:taxon-name-part></tp:taxon-name></italic> <bold>c</bold> <italic><tp:taxon-name><tp:taxon-name-part taxon-name-part-type="genus" reg="Tinocallis">T.</tp:taxon-name-part> <tp:taxon-name-part taxon-name-part-type="species" reg="takachihoensis">takachihoensis</tp:taxon-name-part></tp:taxon-name></italic> with first instar larvae <bold>d</bold> larvae and nymphs of <italic><tp:taxon-name><tp:taxon-name-part taxon-name-part-type="genus" reg="Tinocallis">T.</tp:taxon-name-part> <tp:taxon-name-part taxon-name-part-type="species" reg="platani">platani</tp:taxon-name-part></tp:taxon-name></italic> <bold>e</bold> <italic><tp:taxon-name><tp:taxon-name-part taxon-name-part-type="genus" reg="Tinocallis">T.</tp:taxon-name-part> <tp:taxon-name-part taxon-name-part-type="species" reg="saltans">saltans</tp:taxon-name-part></tp:taxon-name></italic> <bold>f</bold> <italic><tp:taxon-name><tp:taxon-name-part taxon-name-part-type="genus" reg="Tinocallis">T.</tp:taxon-name-part> <tp:taxon-name-part taxon-name-part-type="species" reg="nevskyi">nevskyi</tp:taxon-name-part></tp:taxon-name></italic>.</p></caption><graphic xmlns:xlink="http://www.w3.org/1999/xlink" xlink:href="zookeys-730-001-g001.jpg" position="float" orientation="portrait" xlink:type="simple" id="oo_179667.jpg"/></fig><table-wrap id="T1" position="float" orientation="portrait"><label>Table 1.</label><caption><p>Measurements (in mm) of alate viviparous females of <italic><tp:taxon-name><tp:taxon-name-part taxon-name-part-type="genus" reg="Tinocallis">Tinocallis</tp:taxon-name-part></tp:taxon-name></italic> species studied.</p></caption><table id="TID0EFLAC" rules="all"><tbody><tr><th rowspan="1" colspan="1">Character</th><th rowspan="1" colspan="1">
                    <italic><tp:taxon-name><tp:taxon-name-part taxon-name-part-type="genus" reg="Tinocallis">T.</tp:taxon-name-part> <tp:taxon-name-part taxon-name-part-type="species" reg="takachihoensis">takachihoensis</tp:taxon-name-part></tp:taxon-name></italic> n = 20</th><th rowspan="1" colspan="1">
                    <italic><tp:taxon-name><tp:taxon-name-part taxon-name-part-type="genus" reg="Tinocallis">T.</tp:taxon-name-part> <tp:taxon-name-part taxon-name-part-type="species" reg="platani">platani</tp:taxon-name-part></tp:taxon-name></italic> n = 13</th><th rowspan="1" colspan="1">
                    <italic><tp:taxon-name><tp:taxon-name-part taxon-name-part-type="genus" reg="Tinocallis">T.</tp:taxon-name-part> <tp:taxon-name-part taxon-name-part-type="species" reg="saltans">saltans</tp:taxon-name-part></tp:taxon-name></italic> n = 9</th><th rowspan="1" colspan="1">
                    <italic><tp:taxon-name><tp:taxon-name-part taxon-name-part-type="genus" reg="Tinocallis">T.</tp:taxon-name-part> <tp:taxon-name-part taxon-name-part-type="species" reg="nevskyi">nevskyi</tp:taxon-name-part></tp:taxon-name></italic> n = 15</th></tr><tr><td rowspan="1" colspan="1">
                    <abbrev xmlns:xlink="http://www.w3.org/1999/xlink" xlink:title="body length" id="ABBRID0EWQAE" xlink:type="simple">BL</abbrev>
                  </td><td rowspan="1" colspan="1">1.27–1.47</td><td rowspan="1" colspan="1">1.75–2.25</td><td rowspan="1" colspan="1">1.50–1.75</td><td rowspan="1" colspan="1">1.72–1.90</td></tr><tr><td rowspan="1" colspan="1">
                    <abbrev xmlns:xlink="http://www.w3.org/1999/xlink" xlink:title="greatest head width across compound eyes" id="ABBRID0ELRAE" xlink:type="simple">HW</abbrev>
                  </td><td rowspan="1" colspan="1">0.39–0.46</td><td rowspan="1" colspan="1">0.45–0.46</td><td rowspan="1" colspan="1">0.40–0.45</td><td rowspan="1" colspan="1">0.40–0.42</td></tr><tr><td rowspan="1" colspan="1">
                    <abbrev xmlns:xlink="http://www.w3.org/1999/xlink" xlink:title="antennae or their lengths" id="ABBRID0EASAE" xlink:type="simple">ANT</abbrev>
                  </td><td rowspan="1" colspan="1">1.48–1.73</td><td rowspan="1" colspan="1">1.65–1.77</td><td rowspan="1" colspan="1">1.06–1.35</td><td rowspan="1" colspan="1">1.34–1.48</td></tr><tr><td rowspan="1" colspan="1">
                    <abbrev xmlns:xlink="http://www.w3.org/1999/xlink" xlink:title="antennal segment III" id="ABBRID0EVSAE" xlink:type="simple">ANT III</abbrev>
                  </td><td rowspan="1" colspan="1">0.50–0.59</td><td rowspan="1" colspan="1">0.60–0.70</td><td rowspan="1" colspan="1">0.38–0.49</td><td rowspan="1" colspan="1">0.45–0.47</td></tr><tr><td rowspan="1" colspan="1">
                    <abbrev xmlns:xlink="http://www.w3.org/1999/xlink" xlink:title="antennal segment IV" id="ABBRID0EKTAE" xlink:type="simple">ANT IV</abbrev>
                  </td><td rowspan="1" colspan="1">0.26–0.36</td><td rowspan="1" colspan="1">0.36–0.39</td><td rowspan="1" colspan="1">0.21–2.28</td><td rowspan="1" colspan="1">0.27–0.30</td></tr><tr><td rowspan="1" colspan="1">
                    <abbrev xmlns:xlink="http://www.w3.org/1999/xlink" xlink:title="antennal segment V" id="ABBRID0E6TAE" xlink:type="simple">ANT V</abbrev>
                  </td><td rowspan="1" colspan="1">0.27–0.31</td><td rowspan="1" colspan="1">0.31–0.32</td><td rowspan="1" colspan="1">0.17–0.22</td><td rowspan="1" colspan="1">0.22–0.28</td></tr><tr><td rowspan="1" colspan="1">
                    <abbrev xmlns:xlink="http://www.w3.org/1999/xlink" xlink:title="antennal segment VI" id="ABBRID0EUUAE" xlink:type="simple">ANT VI</abbrev>
                  </td><td rowspan="1" colspan="1">0.32–0.34</td><td rowspan="1" colspan="1">0.21–0.22</td><td rowspan="1" colspan="1">0.19–0.23</td><td rowspan="1" colspan="1">0.29–0.32</td></tr><tr><td rowspan="1" colspan="1">
                    <abbrev xmlns:xlink="http://www.w3.org/1999/xlink" xlink:title="basal part of last antennal segment or its length" id="ABBRID0EJVAE" xlink:type="simple">BASE</abbrev>
                  </td><td rowspan="1" colspan="1">0.15</td><td rowspan="1" colspan="1">0.17–0.18</td><td rowspan="1" colspan="1">0.10–0.12</td><td rowspan="1" colspan="1">0.14</td></tr><tr><td rowspan="1" colspan="1">
                    <abbrev xmlns:xlink="http://www.w3.org/1999/xlink" xlink:title="processus terminalis of last antennal segment or its length" id="ABBRID0E5VAE" xlink:type="simple">PT</abbrev>
                  </td><td rowspan="1" colspan="1">0.17–0.18</td><td rowspan="1" colspan="1">0.04</td><td rowspan="1" colspan="1">0.09–0.11</td><td rowspan="1" colspan="1">0.15–0.18</td></tr><tr><td rowspan="1" colspan="1">
                    <abbrev xmlns:xlink="http://www.w3.org/1999/xlink" xlink:title="ultimate segments of rostrum (IV + V) or their length" id="ABBRID0ETWAE" xlink:type="simple">URS</abbrev>
                  </td><td rowspan="1" colspan="1">0.09–0.11</td><td rowspan="1" colspan="1">0.12–0.13</td><td rowspan="1" colspan="1">0.05–0.06</td><td rowspan="1" colspan="1">0.085</td></tr><tr><td rowspan="1" colspan="1">III FEMUR</td><td rowspan="1" colspan="1">0.38–0.58</td><td rowspan="1" colspan="1">0.48–0.58</td><td rowspan="1" colspan="1">0.36–0.40</td><td rowspan="1" colspan="1">0.43–0.45</td></tr><tr><td rowspan="1" colspan="1">III TIBIA</td><td rowspan="1" colspan="1">0.74–1.06</td><td rowspan="1" colspan="1">1.00–1.20</td><td rowspan="1" colspan="1">0.63–0.70</td><td rowspan="1" colspan="1">0.74–0.79</td></tr><tr><td rowspan="1" colspan="1">
                    <abbrev xmlns:xlink="http://www.w3.org/1999/xlink" xlink:title="first segment of hind tarsus" id="ABBRID0EIYAE" xlink:type="simple">HT I</abbrev>
                  </td><td rowspan="1" colspan="1">0.03–0.04</td><td rowspan="1" colspan="1">0.04–0.05</td><td rowspan="1" colspan="1">0.03</td><td rowspan="1" colspan="1">0.02–0.03</td></tr><tr><td rowspan="1" colspan="1">
                    <abbrev xmlns:xlink="http://www.w3.org/1999/xlink" xlink:title="second segment of hind tarsus or its length" id="ABBRID0E4YAE" xlink:type="simple">HT II</abbrev>
                  </td><td rowspan="1" colspan="1">0.10–0.11</td><td rowspan="1" colspan="1">0.11–0.12</td><td rowspan="1" colspan="1">0.10</td><td rowspan="1" colspan="1">0.09</td></tr><tr><td rowspan="1" colspan="1">Forewings</td><td rowspan="1" colspan="1">1.82–2.50</td><td rowspan="1" colspan="1">2.25–2.75</td><td rowspan="1" colspan="1">1.75–2.00</td><td rowspan="1" colspan="1">2.05–2.25</td></tr><tr><td rowspan="1" colspan="1">Hind wings</td><td rowspan="1" colspan="1">1.00–1.80</td><td rowspan="1" colspan="1">1.37–1.75</td><td rowspan="1" colspan="1">1.20–1.55</td><td rowspan="1" colspan="1">1.25–1.37</td></tr><tr><td rowspan="1" colspan="1">
                    <abbrev xmlns:xlink="http://www.w3.org/1999/xlink" xlink:title="siphunculi or their length" id="ABBRID0ES1AE" xlink:type="simple">SIPH</abbrev>
                  </td><td rowspan="1" colspan="1">0.04–0.05</td><td rowspan="1" colspan="1">0.07–0.10</td><td rowspan="1" colspan="1">0.05–0.06</td><td rowspan="1" colspan="1">0.03–0.04</td></tr><tr><td rowspan="1" colspan="1">cauda length</td><td rowspan="1" colspan="1">0.05–0.06</td><td rowspan="1" colspan="1">0.07–0.08</td><td rowspan="1" colspan="1">0.07</td><td rowspan="1" colspan="1">0.05</td></tr><tr><td rowspan="1" colspan="1">cauda width</td><td rowspan="1" colspan="1">0.05–0.06</td><td rowspan="1" colspan="1">0.06–0.08</td><td rowspan="1" colspan="1">0.05–0.07</td><td rowspan="1" colspan="1">0.06</td></tr><tr><td rowspan="1" colspan="1">genital plate length</td><td rowspan="1" colspan="1">0.07–0.08</td><td rowspan="1" colspan="1">0.09–0.10</td><td rowspan="1" colspan="1">0.08–0.09</td><td rowspan="1" colspan="1">0.07–0.08</td></tr><tr><td rowspan="1" colspan="1">genital plate width</td><td rowspan="1" colspan="1">0.12–0.15</td><td rowspan="1" colspan="1">0.17–0.20</td><td rowspan="1" colspan="1">0.11–0.12</td><td rowspan="1" colspan="1">0.13–0.18</td></tr></tbody></table></table-wrap></tp:treatment-sec><tp:treatment-sec sec-type="material" id="SECID0EC4AE"><title>Material examined.</title><p>Six alate viviparous females, <bold>CZECH REPUBLIC</bold>: Moravskoslezský kraj (Opava and vicinity), 18 Aug 2017, No. 08/17/5, on <italic><tp:taxon-name><tp:taxon-name-part taxon-name-part-type="genus" reg="Ulmus">Ulmus</tp:taxon-name-part> <tp:taxon-name-part taxon-name-part-type="species" reg="glabra">glabra</tp:taxon-name-part></tp:taxon-name></italic>, coll. M. Kanturski (<named-content xmlns:xlink="http://www.w3.org/1999/xlink" content-type="dwc:institutional_code" xlink:type="simple">UŚ</named-content>); five alate viviparous females, <bold>DENMARK</bold>: North East Zealand (Copenhagen), 18 Jun 2017, No. 05/17/3, on <italic><tp:taxon-name><tp:taxon-name-part taxon-name-part-type="genus" reg="Ulmus">Ulmus</tp:taxon-name-part></tp:taxon-name></italic> sp., coll. M. Kanturski (<named-content xmlns:xlink="http://www.w3.org/1999/xlink" content-type="dwc:institutional_code" xlink:type="simple">UŚ</named-content>); 15 alate viviparous females, <bold>POLAND</bold>: Upper Silesia (Katowice), 12 Jul 2017, No. 07/172b, on <italic><tp:taxon-name><tp:taxon-name-part taxon-name-part-type="genus" reg="Ulmus">Ulmus</tp:taxon-name-part> <tp:taxon-name-part taxon-name-part-type="species" reg="glabra">glabra</tp:taxon-name-part></tp:taxon-name></italic> ‘Pendula’, coll. M. Kanturski (<named-content xmlns:xlink="http://www.w3.org/1999/xlink" content-type="dwc:institutional_code" xlink:type="simple">UŚ</named-content>).</p></tp:treatment-sec><tp:treatment-sec sec-type="material" id="SECID0E15AE"><title>Additional material examined.</title><p>six alate viviparous females, CHINA: Xiangshan Botanic Garden, 25 May1985, No. VFE18142, RLB3615, on <italic><tp:taxon-name><tp:taxon-name-part taxon-name-part-type="genus" reg="Ulmus">Ulmus</tp:taxon-name-part></tp:taxon-name></italic> sp., coll. R. Blackmam &amp; V. Eastop (<named-content xmlns:xlink="http://www.w3.org/1999/xlink" content-type="dwc:institutional_code" xlink:type="simple">BMNH</named-content>); three alate viviparous females, UNITED KINGDOM: Humberside, 16 Oct 1997, No. BM1999–7 on <italic><tp:taxon-name><tp:taxon-name-part taxon-name-part-type="genus" reg="Zelkova">Zelkova</tp:taxon-name-part> <tp:taxon-name-part taxon-name-part-type="species" reg="serrata">serrata</tp:taxon-name-part></tp:taxon-name></italic>, coll. not known (<named-content xmlns:xlink="http://www.w3.org/1999/xlink" content-type="dwc:institutional_code" xlink:type="simple">BMNH</named-content>).</p></tp:treatment-sec><tp:treatment-sec><!--Section generated to contain objects referenced in tp:taxon-treatment.--><fig id="F2" position="float" orientation="portrait"><label>Figure 2.</label><caption><p>Mounted specimens of alate viviparous females of <bold>a</bold> <italic><tp:taxon-name><tp:taxon-name-part taxon-name-part-type="genus" reg="Tinocallis">Tinocallis</tp:taxon-name-part> <tp:taxon-name-part taxon-name-part-type="species" reg="takachihoensis">takachihoensis</tp:taxon-name-part></tp:taxon-name></italic> <bold>b</bold> <italic><tp:taxon-name><tp:taxon-name-part taxon-name-part-type="genus" reg="Tinocallis">T.</tp:taxon-name-part> <tp:taxon-name-part taxon-name-part-type="species" reg="platani">platani</tp:taxon-name-part></tp:taxon-name></italic> <bold>c</bold> <italic><tp:taxon-name><tp:taxon-name-part taxon-name-part-type="genus" reg="Tinocallis">T.</tp:taxon-name-part> <tp:taxon-name-part taxon-name-part-type="species" reg="saltans">saltans</tp:taxon-name-part></tp:taxon-name></italic> <bold>d</bold> <italic><tp:taxon-name><tp:taxon-name-part taxon-name-part-type="genus" reg="Tinocallis">T.</tp:taxon-name-part> <tp:taxon-name-part taxon-name-part-type="species" reg="nevskyi">nevskyi</tp:taxon-name-part></tp:taxon-name></italic>.</p></caption><graphic xmlns:xlink="http://www.w3.org/1999/xlink" xlink:href="zookeys-730-001-g002.jpg" position="float" orientation="portrait" xlink:type="simple" id="oo_179669.jpg"/></fig><fig id="F3" position="float" orientation="portrait"><label>Figure 3.</label><caption><p>Antennae of alate viviparous females of <bold>a</bold> <italic><tp:taxon-name><tp:taxon-name-part taxon-name-part-type="genus" reg="Tinocallis">Tinocallis</tp:taxon-name-part> <tp:taxon-name-part taxon-name-part-type="species" reg="takachihoensis">takachihoensis</tp:taxon-name-part></tp:taxon-name></italic> <bold>b</bold> <italic><tp:taxon-name><tp:taxon-name-part taxon-name-part-type="genus" reg="Tinocallis">T.</tp:taxon-name-part> <tp:taxon-name-part taxon-name-part-type="species" reg="platani">platani</tp:taxon-name-part></tp:taxon-name></italic> <bold>c</bold> <italic><tp:taxon-name><tp:taxon-name-part taxon-name-part-type="genus" reg="Tinocallis">T.</tp:taxon-name-part> <tp:taxon-name-part taxon-name-part-type="species" reg="saltans">saltans</tp:taxon-name-part></tp:taxon-name></italic> <bold>d</bold> <italic><tp:taxon-name><tp:taxon-name-part taxon-name-part-type="genus" reg="Tinocallis">T.</tp:taxon-name-part> <tp:taxon-name-part taxon-name-part-type="species" reg="nevskyi">nevskyi</tp:taxon-name-part></tp:taxon-name></italic>.</p></caption><graphic xmlns:xlink="http://www.w3.org/1999/xlink" xlink:href="zookeys-730-001-g003.jpg" position="float" orientation="portrait" xlink:type="simple" id="oo_179671.jpg"/></fig><fig id="F4" position="float" orientation="portrait"><label>Figure 4.</label><caption><p>Head and pronotum features <bold>a</bold> pronotum of <italic><tp:taxon-name><tp:taxon-name-part taxon-name-part-type="genus" reg="Tinocallis">Tinocallis</tp:taxon-name-part> <tp:taxon-name-part taxon-name-part-type="species" reg="takachihoensis">takachihoensis</tp:taxon-name-part></tp:taxon-name></italic> with one pair of projections (black arrowheads) <bold>b</bold> head and pronotum of <italic><tp:taxon-name><tp:taxon-name-part taxon-name-part-type="genus" reg="Tinocallis">T.</tp:taxon-name-part> <tp:taxon-name-part taxon-name-part-type="species" reg="platani">platani</tp:taxon-name-part></tp:taxon-name></italic> without projections (arrows) <bold>c</bold> pronotum of <italic><tp:taxon-name><tp:taxon-name-part taxon-name-part-type="genus" reg="Tinocallis">T.</tp:taxon-name-part> <tp:taxon-name-part taxon-name-part-type="species" reg="nevskyi">nevskyi</tp:taxon-name-part></tp:taxon-name></italic> with two pairs of projections.</p></caption><graphic xmlns:xlink="http://www.w3.org/1999/xlink" xlink:href="zookeys-730-001-g004.jpg" position="float" orientation="portrait" xlink:type="simple" id="oo_179673.jpg"/></fig><fig id="F5" position="float" orientation="portrait"><label>Figure 5.</label><caption><p>Mesonotum of <bold>a</bold> <italic><tp:taxon-name><tp:taxon-name-part taxon-name-part-type="genus" reg="Tinocallis">Tinocallis</tp:taxon-name-part> <tp:taxon-name-part taxon-name-part-type="species" reg="takachihoensis">takachihoensis</tp:taxon-name-part></tp:taxon-name></italic> <bold>b</bold> <italic><tp:taxon-name><tp:taxon-name-part taxon-name-part-type="genus" reg="Tinocallis">T.</tp:taxon-name-part> <tp:taxon-name-part taxon-name-part-type="species" reg="platani">platani</tp:taxon-name-part></tp:taxon-name></italic> (without projections) <bold>c</bold> <italic><tp:taxon-name><tp:taxon-name-part taxon-name-part-type="genus" reg="Tinocallis">T.</tp:taxon-name-part> <tp:taxon-name-part taxon-name-part-type="species" reg="saltans">saltans</tp:taxon-name-part></tp:taxon-name></italic> <bold>d</bold> <italic><tp:taxon-name><tp:taxon-name-part taxon-name-part-type="genus" reg="Tinocallis">T.</tp:taxon-name-part> <tp:taxon-name-part taxon-name-part-type="species" reg="nevskyi">nevskyi</tp:taxon-name-part></tp:taxon-name></italic>.</p></caption><graphic xmlns:xlink="http://www.w3.org/1999/xlink" xlink:href="zookeys-730-001-g005.jpg" position="float" orientation="portrait" xlink:type="simple" id="oo_179675.jpg"/></fig><fig id="F6" position="float" orientation="portrait"><label>Figure 6.</label><caption><p>Forewing pigmentation of <bold>a</bold> <italic><tp:taxon-name><tp:taxon-name-part taxon-name-part-type="genus" reg="Tinocallis">Tinocallis</tp:taxon-name-part> <tp:taxon-name-part taxon-name-part-type="species" reg="takachihoensis">takachihoensis</tp:taxon-name-part></tp:taxon-name></italic> <bold>b</bold> <italic><tp:taxon-name><tp:taxon-name-part taxon-name-part-type="genus" reg="Tinocallis">T.</tp:taxon-name-part> <tp:taxon-name-part taxon-name-part-type="species" reg="platani">platani</tp:taxon-name-part></tp:taxon-name></italic> <bold>c</bold> <italic><tp:taxon-name><tp:taxon-name-part taxon-name-part-type="genus" reg="Tinocallis">T.</tp:taxon-name-part> <tp:taxon-name-part taxon-name-part-type="species" reg="saltans">saltans</tp:taxon-name-part></tp:taxon-name></italic> <bold>d</bold> <italic><tp:taxon-name><tp:taxon-name-part taxon-name-part-type="genus" reg="Tinocallis">T.</tp:taxon-name-part> <tp:taxon-name-part taxon-name-part-type="species" reg="nevskyi">nevskyi</tp:taxon-name-part></tp:taxon-name></italic>.</p></caption><graphic xmlns:xlink="http://www.w3.org/1999/xlink" xlink:href="zookeys-730-001-g006.jpg" position="float" orientation="portrait" xlink:type="simple" id="oo_179676.jpg"/></fig><fig id="F7" position="float" orientation="portrait"><label>Figure 7.</label><caption><p>Hind leg pigmentation of <bold>a</bold> <italic><tp:taxon-name><tp:taxon-name-part taxon-name-part-type="genus" reg="Tinocallis">Tinocallis</tp:taxon-name-part> <tp:taxon-name-part taxon-name-part-type="species" reg="takachihoensis">takachihoensis</tp:taxon-name-part></tp:taxon-name></italic> <bold>b</bold> <italic><tp:taxon-name><tp:taxon-name-part taxon-name-part-type="genus" reg="Tinocallis">T.</tp:taxon-name-part> <tp:taxon-name-part taxon-name-part-type="species" reg="platani">platani</tp:taxon-name-part></tp:taxon-name></italic> <bold>c</bold> <italic><tp:taxon-name><tp:taxon-name-part taxon-name-part-type="genus" reg="Tinocallis">T.</tp:taxon-name-part> <tp:taxon-name-part taxon-name-part-type="species" reg="saltans">saltans</tp:taxon-name-part></tp:taxon-name></italic> <bold>d</bold> <italic><tp:taxon-name><tp:taxon-name-part taxon-name-part-type="genus" reg="Tinocallis">T.</tp:taxon-name-part> <tp:taxon-name-part taxon-name-part-type="species" reg="nevskyi">nevskyi</tp:taxon-name-part></tp:taxon-name></italic>.</p></caption><graphic xmlns:xlink="http://www.w3.org/1999/xlink" xlink:href="zookeys-730-001-g007.jpg" position="float" orientation="portrait" xlink:type="simple" id="oo_179677.jpg"/></fig><fig id="F8" position="float" orientation="portrait"><label>Figure 8.</label><caption><p>Abdominal sclerotization of Central and North European <italic><tp:taxon-name><tp:taxon-name-part taxon-name-part-type="genus" reg="Tinocallis">Tinocallis</tp:taxon-name-part></tp:taxon-name></italic>: <bold>a</bold> <italic><tp:taxon-name><tp:taxon-name-part taxon-name-part-type="genus" reg="Tinocallis">T.</tp:taxon-name-part> <tp:taxon-name-part taxon-name-part-type="species" reg="takachihoensis">takachihoensis</tp:taxon-name-part></tp:taxon-name></italic> <bold>b</bold> <italic><tp:taxon-name><tp:taxon-name-part taxon-name-part-type="genus" reg="Tinocallis">T.</tp:taxon-name-part> <tp:taxon-name-part taxon-name-part-type="species" reg="platani">platani</tp:taxon-name-part></tp:taxon-name></italic> <bold>c</bold> <italic><tp:taxon-name><tp:taxon-name-part taxon-name-part-type="genus" reg="Tinocallis">T.</tp:taxon-name-part> <tp:taxon-name-part taxon-name-part-type="species" reg="saltans">saltans</tp:taxon-name-part></tp:taxon-name></italic> <bold>d</bold> <italic><tp:taxon-name><tp:taxon-name-part taxon-name-part-type="genus" reg="Tinocallis">T.</tp:taxon-name-part> <tp:taxon-name-part taxon-name-part-type="species" reg="nevskyi">nevskyi</tp:taxon-name-part></tp:taxon-name></italic>.</p></caption><graphic xmlns:xlink="http://www.w3.org/1999/xlink" xlink:href="zookeys-730-001-g008.jpg" position="float" orientation="portrait" xlink:type="simple" id="oo_179678.jpg"/></fig></tp:treatment-sec></tp:taxon-treatment>
