# Supplementary material for: New records of an alien aphid species Tinocallis (Sappocallis) takachihoensis from countries in central and northern Europe (Hemiptera, Aphididae, Calaphidinae)
Source: Zookeys. 2018 Jan 17;(730):1–17. doi: 10.3897/zookeys.730.21599 (PMC5799775; doi:10.3897/zookeys.730.21599)
Supplement: XML Treatment for Tinocallis (Eotinocallis) platani [file zookeys.730.21599-treatment3.xml]

<!DOCTYPE tp:taxon-treatment
  PUBLIC "-//TaxonX//DTD Taxonomic Treatment Publishing DTD v0 20100105//EN" "tax-treatment-NSO.dtd">
<tp:taxon-treatment xmlns:tp="http://www.plazi.org/taxpub"><tp:treatment-meta><kwd-group><label>Taxon classification</label><kwd><named-content xmlns:xlink="http://www.w3.org/1999/xlink" content-type="kingdom">Animalia</named-content></kwd><kwd><named-content xmlns:xlink="http://www.w3.org/1999/xlink" content-type="order">Hemiptera</named-content></kwd><kwd><named-content xmlns:xlink="http://www.w3.org/1999/xlink" content-type="family">Aphididae</named-content></kwd></kwd-group><mixed-citation publication-type="journal"><person-group><name><surname>Kanturski</surname><given-names>Mariusz</given-names></name><name><surname>Lee</surname><given-names>Yerim</given-names></name><name><surname>Depa</surname><given-names>Łukasz</given-names></name></person-group><article-title>New records of an alien aphid species <tp:taxon-name><tp:taxon-name-part taxon-name-part-type="genus" reg="Tinocallis">Tinocallis</tp:taxon-name-part> (<tp:taxon-name-part taxon-name-part-type="subgenus" reg="Sappocallis">Sappocallis</tp:taxon-name-part>) <tp:taxon-name-part taxon-name-part-type="species" reg="takachihoensis">takachihoensis</tp:taxon-name-part></tp:taxon-name> from countries in central and northern Europe (<tp:taxon-name><tp:taxon-name-part taxon-name-part-type="order">Hemiptera</tp:taxon-name-part></tp:taxon-name>, <tp:taxon-name><tp:taxon-name-part taxon-name-part-type="family">Aphididae</tp:taxon-name-part></tp:taxon-name>, <tp:taxon-name><tp:taxon-name-part taxon-name-part-type="subfamily">Calaphidinae</tp:taxon-name-part></tp:taxon-name>)</article-title><source>Zookeys</source><day>17</day><month>1</month><year>2018</year><volume>2018</volume><issue>730</issue><fpage>1</fpage><lpage>17</lpage><pub-id pub-id-type="doi">10.3897/zookeys.730.21599</pub-id></mixed-citation></tp:treatment-meta><tp:nomenclature><tp:taxon-name>
            <tp:taxon-name-part taxon-name-part-type="genus" reg="Tinocallis">Tinocallis</tp:taxon-name-part> (<tp:taxon-name-part taxon-name-part-type="subgenus" reg="Eotinocallis">Eotinocallis</tp:taxon-name-part>) <tp:taxon-name-part taxon-name-part-type="species" reg="platani">platani</tp:taxon-name-part></tp:taxon-name><tp:taxon-authority>(Kaltenbach, 1843)</tp:taxon-authority><xref ref-type="fig" rid="F1">Figs 1</xref><xref ref-type="fig" rid="F2">, 2</xref><xref ref-type="fig" rid="F3">, 3</xref><xref ref-type="fig" rid="F4">, 4</xref><xref ref-type="fig" rid="F5">, 5</xref><xref ref-type="fig" rid="F6">, 6</xref><xref ref-type="fig" rid="F7">, 7</xref><xref ref-type="fig" rid="F8">, 8</xref><xref ref-type="table" rid="T1">; Table 1</xref></tp:nomenclature><tp:treatment-sec sec-type="redescription" id="SECID0EICAG"><title>Redescription.</title><p>Alate viviparous female</p><p>
            <italic>Colour</italic>. Colour of live specimens: head and prothorax yellow with brown longitudinal stripes. The rest of thorax brown. <abbrev xmlns:xlink="http://www.w3.org/1999/xlink" xlink:title="antennae or their lengths" id="ABBRID0ERCAG" xlink:type="simple">ANT</abbrev> pale yellow with dark apices of segments, fore and middle legs pale yellow, hind legs with black femora and proximal part of tibiae. Wings pigmented on the area of pterostigma, media and <abbrev xmlns:xlink="http://www.w3.org/1999/xlink" xlink:title="second cubital vein" xlink:type="simple">Cu</abbrev><sub>1b</sub>. Abdomen yellow with brown extensive spots on the dorsal side (Fig. <xref ref-type="fig" rid="F1">1b</xref>). Nymphs pale yellow (Fig. <xref ref-type="fig" rid="F1">1d</xref>). Pigmentation of mounted specimens: head and thorax brown. <abbrev xmlns:xlink="http://www.w3.org/1999/xlink" xlink:title="antennae or their lengths" id="ABBRID0E6CAG" xlink:type="simple">ANT</abbrev> pale with brown <abbrev xmlns:xlink="http://www.w3.org/1999/xlink" xlink:title="antennal segment I" id="ABBRID0EDDAG" xlink:type="simple">ANT I</abbrev>, <abbrev xmlns:xlink="http://www.w3.org/1999/xlink" xlink:title="antennal segment II" id="ABBRID0EHDAG" xlink:type="simple">ANT II</abbrev> and slightly darker apices of flagellar segments (Fig. <xref ref-type="fig" rid="F2">2b</xref>).</p><p>
            <italic>Morphometric characters</italic>. <abbrev xmlns:xlink="http://www.w3.org/1999/xlink" xlink:title="antennae or their lengths" id="ABBRID0ETDAG" xlink:type="simple">ANT</abbrev> 0.78–0.94 × <abbrev xmlns:xlink="http://www.w3.org/1999/xlink" xlink:title="body length" id="ABBRID0EXDAG" xlink:type="simple">BL</abbrev> and 0.25–0.27 × <abbrev xmlns:xlink="http://www.w3.org/1999/xlink" xlink:title="greatest head width across compound eyes" id="ABBRID0E2DAG" xlink:type="simple">HW</abbrev>. <abbrev xmlns:xlink="http://www.w3.org/1999/xlink" xlink:title="antennal segment III" id="ABBRID0E6DAG" xlink:type="simple">ANT III</abbrev> with 16–26 slit-like secondary rhinaria (Fig. <xref ref-type="fig" rid="F3">3b</xref>). <abbrev xmlns:xlink="http://www.w3.org/1999/xlink" xlink:title="processus terminalis of last antennal segment or its length" id="ABBRID0EHEAG" xlink:type="simple">PT</abbrev> 0.23–0.25 × <abbrev xmlns:xlink="http://www.w3.org/1999/xlink" xlink:title="basal part of last antennal segment or its length" id="ABBRID0ELEAG" xlink:type="simple">BASE</abbrev>. Other antennal ratios: <abbrev xmlns:xlink="http://www.w3.org/1999/xlink" xlink:title="antennal segment VI" id="ABBRID0EPEAG" xlink:type="simple">ANT VI</abbrev>/<abbrev xmlns:xlink="http://www.w3.org/1999/xlink" xlink:title="antennal segment III" id="ABBRID0ETEAG" xlink:type="simple">ANT III</abbrev> 0.31–0.35, <abbrev xmlns:xlink="http://www.w3.org/1999/xlink" xlink:title="antennal segment V" id="ABBRID0EXEAG" xlink:type="simple">ANT V</abbrev>/<abbrev xmlns:xlink="http://www.w3.org/1999/xlink" xlink:title="antennal segment III" id="ABBRID0E2EAG" xlink:type="simple">ANT III</abbrev> 0.45–0.51, <abbrev xmlns:xlink="http://www.w3.org/1999/xlink" xlink:title="antennal segment IV" id="ABBRID0E6EAG" xlink:type="simple">ANT IV</abbrev>/<abbrev xmlns:xlink="http://www.w3.org/1999/xlink" xlink:title="antennal segment III" id="ABBRID0EDFAG" xlink:type="simple">ANT III</abbrev> 0.55–0.60. Ant I with 3–4 setae, Ant II with 4, <abbrev xmlns:xlink="http://www.w3.org/1999/xlink" xlink:title="antennal segment III" id="ABBRID0EHFAG" xlink:type="simple">ANT III</abbrev> with 10–15 setae, <abbrev xmlns:xlink="http://www.w3.org/1999/xlink" xlink:title="antennal segment IV" id="ABBRID0ELFAG" xlink:type="simple">ANT IV</abbrev> with 3–5 setae, <abbrev xmlns:xlink="http://www.w3.org/1999/xlink" xlink:title="antennal segment V" id="ABBRID0EPFAG" xlink:type="simple">ANT V</abbrev> with 2–4 setae, <abbrev xmlns:xlink="http://www.w3.org/1999/xlink" xlink:title="antennal segment VI" id="ABBRID0ETFAG" xlink:type="simple">ANT VI</abbrev> with one basal seta. <abbrev xmlns:xlink="http://www.w3.org/1999/xlink" xlink:title="ultimate segments of rostrum (IV + V) or their length" id="ABBRID0EXFAG" xlink:type="simple">URS</abbrev> 0.18–0.20 × <abbrev xmlns:xlink="http://www.w3.org/1999/xlink" xlink:title="antennal segment III" id="ABBRID0E2FAG" xlink:type="simple">ANT III</abbrev>, 0.57 × <abbrev xmlns:xlink="http://www.w3.org/1999/xlink" xlink:title="antennal segment VI" id="ABBRID0E6FAG" xlink:type="simple">ANT VI</abbrev>, and 1.04–1.09 × <abbrev xmlns:xlink="http://www.w3.org/1999/xlink" xlink:title="second segment of hind tarsus or its length" id="ABBRID0EDGAG" xlink:type="simple">HT II</abbrev>. Pronotum without projections. Only very small protuberances, similar to those on the head are visible (Fig. <xref ref-type="fig" rid="F4">4b</xref>). Mesonotum without projections (Fig. <xref ref-type="fig" rid="F5">5b</xref>). <abbrev xmlns:xlink="http://www.w3.org/1999/xlink" xlink:title="second segment of hind tarsus or its length" id="ABBRID0EPGAG" xlink:type="simple">HT II</abbrev> 0.17–0.18 × <abbrev xmlns:xlink="http://www.w3.org/1999/xlink" xlink:title="antennal segment III" id="ABBRID0ETGAG" xlink:type="simple">ANT III</abbrev> and 0.52–0.55 × <abbrev xmlns:xlink="http://www.w3.org/1999/xlink" xlink:title="antennal segment VI" id="ABBRID0EXGAG" xlink:type="simple">ANT VI</abbrev>. Forewings without a radial sector. Stigma and media strongly bordered with fuscous basally as well as distally, with a dark spot over <abbrev xmlns:xlink="http://www.w3.org/1999/xlink" xlink:title="second cubital vein" xlink:type="simple">Cu</abbrev><sub>1b</sub> (Fig. <xref ref-type="fig" rid="F6">6b</xref>). Hind legs with uniformly dark brown femora and proximal part of tibiae (Fig. <xref ref-type="fig" rid="F7">7b</xref>). Abdomen robust, pale with brown more or less extensive dorsal sclerites or broken crossbars. <abbrev xmlns:xlink="http://www.w3.org/1999/xlink" xlink:title="siphunculi or their length" id="ABBRID0EFHAG" xlink:type="simple">SIPH</abbrev> dark brown (Fig. <xref ref-type="fig" rid="F8">8b</xref>).</p><fig id="F2" position="float" orientation="portrait"><label>Figure 2.</label><caption><p>Mounted specimens of alate viviparous females of <bold>a</bold> <italic><tp:taxon-name><tp:taxon-name-part taxon-name-part-type="genus" reg="Tinocallis">Tinocallis</tp:taxon-name-part> <tp:taxon-name-part taxon-name-part-type="species" reg="takachihoensis">takachihoensis</tp:taxon-name-part></tp:taxon-name></italic> <bold>b</bold> <italic><tp:taxon-name><tp:taxon-name-part taxon-name-part-type="genus" reg="Tinocallis">T.</tp:taxon-name-part> <tp:taxon-name-part taxon-name-part-type="species" reg="platani">platani</tp:taxon-name-part></tp:taxon-name></italic> <bold>c</bold> <italic><tp:taxon-name><tp:taxon-name-part taxon-name-part-type="genus" reg="Tinocallis">T.</tp:taxon-name-part> <tp:taxon-name-part taxon-name-part-type="species" reg="saltans">saltans</tp:taxon-name-part></tp:taxon-name></italic> <bold>d</bold> <italic><tp:taxon-name><tp:taxon-name-part taxon-name-part-type="genus" reg="Tinocallis">T.</tp:taxon-name-part> <tp:taxon-name-part taxon-name-part-type="species" reg="nevskyi">nevskyi</tp:taxon-name-part></tp:taxon-name></italic>.</p></caption><graphic xmlns:xlink="http://www.w3.org/1999/xlink" xlink:href="zookeys-730-001-g002.jpg" position="float" orientation="portrait" xlink:type="simple" id="oo_179669.jpg"/></fig></tp:treatment-sec><tp:treatment-sec sec-type="material" id="SECID0EOJAG"><title>Material examined.</title><p>three alate viviparous females, GERMANY: Lehmen, 18 Aug 1936, No. BM1984–340, on <italic><tp:taxon-name><tp:taxon-name-part taxon-name-part-type="genus" reg="Ulmus">Ulmus</tp:taxon-name-part> <tp:taxon-name-part taxon-name-part-type="species" reg="effusa">effusa</tp:taxon-name-part></tp:taxon-name></italic> (= <italic><tp:taxon-name><tp:taxon-name-part taxon-name-part-type="genus" reg="Ulmus">U.</tp:taxon-name-part> <tp:taxon-name-part taxon-name-part-type="species" reg="laevis">laevis</tp:taxon-name-part></tp:taxon-name></italic>), coll. D. Hille Ris Lambers (<named-content xmlns:xlink="http://www.w3.org/1999/xlink" content-type="dwc:institutional_code" xlink:type="simple">BMNH</named-content>); three alate viviparous females, POLAND: Piekary Śląskie, 19 May 2015, <!--PageBreak-->No. 04/15/33 on <italic><tp:taxon-name><tp:taxon-name-part taxon-name-part-type="genus" reg="Ulmus">Ulmus</tp:taxon-name-part></tp:taxon-name></italic> sp., coll. M. Kanturski &amp; Ł. Depa (<named-content xmlns:xlink="http://www.w3.org/1999/xlink" content-type="dwc:institutional_code" xlink:type="simple">UŚ</named-content>); three alate viviparous females, Warszawa, 13 May 1962, No. R3953, on <italic><tp:taxon-name><tp:taxon-name-part taxon-name-part-type="genus" reg="Ulmus">Ulmus</tp:taxon-name-part> <tp:taxon-name-part taxon-name-part-type="species" reg="laevis">laevis</tp:taxon-name-part></tp:taxon-name></italic>, coll. H. Szelegiewicz (<named-content xmlns:xlink="http://www.w3.org/1999/xlink" content-type="dwc:institutional_code" xlink:type="simple">ZMPA</named-content>); four alate viviparous females, UNITED KINGDOM: London, Kew, 29 Jun 1965, No. BM1982–492, on <italic><tp:taxon-name><tp:taxon-name-part taxon-name-part-type="genus" reg="Ulmus">Ulmus</tp:taxon-name-part> <tp:taxon-name-part taxon-name-part-type="species" reg="laevis">laevis</tp:taxon-name-part></tp:taxon-name></italic>, coll. H.L.G Stroyan (<named-content xmlns:xlink="http://www.w3.org/1999/xlink" content-type="dwc:institutional_code" xlink:type="simple">BMNH</named-content>).</p></tp:treatment-sec><tp:treatment-sec><!--Section generated to contain objects referenced in tp:taxon-treatment.--><fig id="F1" position="float" orientation="portrait"><label>Figure 1.</label><caption><p>Live specimens of <bold>a</bold> <italic><tp:taxon-name><tp:taxon-name-part taxon-name-part-type="genus" reg="Tinocallis">Tinocallis</tp:taxon-name-part> <tp:taxon-name-part taxon-name-part-type="species" reg="takachihoensis">takachihoensis</tp:taxon-name-part></tp:taxon-name></italic> <bold>b</bold> <italic><tp:taxon-name><tp:taxon-name-part taxon-name-part-type="genus" reg="Tinocallis">T.</tp:taxon-name-part> <tp:taxon-name-part taxon-name-part-type="species" reg="platani">platani</tp:taxon-name-part></tp:taxon-name></italic> <bold>c</bold> <italic><tp:taxon-name><tp:taxon-name-part taxon-name-part-type="genus" reg="Tinocallis">T.</tp:taxon-name-part> <tp:taxon-name-part taxon-name-part-type="species" reg="takachihoensis">takachihoensis</tp:taxon-name-part></tp:taxon-name></italic> with first instar larvae <bold>d</bold> larvae and nymphs of <italic><tp:taxon-name><tp:taxon-name-part taxon-name-part-type="genus" reg="Tinocallis">T.</tp:taxon-name-part> <tp:taxon-name-part taxon-name-part-type="species" reg="platani">platani</tp:taxon-name-part></tp:taxon-name></italic> <bold>e</bold> <italic><tp:taxon-name><tp:taxon-name-part taxon-name-part-type="genus" reg="Tinocallis">T.</tp:taxon-name-part> <tp:taxon-name-part taxon-name-part-type="species" reg="saltans">saltans</tp:taxon-name-part></tp:taxon-name></italic> <bold>f</bold> <italic><tp:taxon-name><tp:taxon-name-part taxon-name-part-type="genus" reg="Tinocallis">T.</tp:taxon-name-part> <tp:taxon-name-part taxon-name-part-type="species" reg="nevskyi">nevskyi</tp:taxon-name-part></tp:taxon-name></italic>.</p></caption><graphic xmlns:xlink="http://www.w3.org/1999/xlink" xlink:href="zookeys-730-001-g001.jpg" position="float" orientation="portrait" xlink:type="simple" id="oo_179667.jpg"/></fig><fig id="F3" position="float" orientation="portrait"><label>Figure 3.</label><caption><p>Antennae of alate viviparous females of <bold>a</bold> <italic><tp:taxon-name><tp:taxon-name-part taxon-name-part-type="genus" reg="Tinocallis">Tinocallis</tp:taxon-name-part> <tp:taxon-name-part taxon-name-part-type="species" reg="takachihoensis">takachihoensis</tp:taxon-name-part></tp:taxon-name></italic> <bold>b</bold> <italic><tp:taxon-name><tp:taxon-name-part taxon-name-part-type="genus" reg="Tinocallis">T.</tp:taxon-name-part> <tp:taxon-name-part taxon-name-part-type="species" reg="platani">platani</tp:taxon-name-part></tp:taxon-name></italic> <bold>c</bold> <italic><tp:taxon-name><tp:taxon-name-part taxon-name-part-type="genus" reg="Tinocallis">T.</tp:taxon-name-part> <tp:taxon-name-part taxon-name-part-type="species" reg="saltans">saltans</tp:taxon-name-part></tp:taxon-name></italic> <bold>d</bold> <italic><tp:taxon-name><tp:taxon-name-part taxon-name-part-type="genus" reg="Tinocallis">T.</tp:taxon-name-part> <tp:taxon-name-part taxon-name-part-type="species" reg="nevskyi">nevskyi</tp:taxon-name-part></tp:taxon-name></italic>.</p></caption><graphic xmlns:xlink="http://www.w3.org/1999/xlink" xlink:href="zookeys-730-001-g003.jpg" position="float" orientation="portrait" xlink:type="simple" id="oo_179671.jpg"/></fig><fig id="F4" position="float" orientation="portrait"><label>Figure 4.</label><caption><p>Head and pronotum features <bold>a</bold> pronotum of <italic><tp:taxon-name><tp:taxon-name-part taxon-name-part-type="genus" reg="Tinocallis">Tinocallis</tp:taxon-name-part> <tp:taxon-name-part taxon-name-part-type="species" reg="takachihoensis">takachihoensis</tp:taxon-name-part></tp:taxon-name></italic> with one pair of projections (black arrowheads) <bold>b</bold> head and pronotum of <italic><tp:taxon-name><tp:taxon-name-part taxon-name-part-type="genus" reg="Tinocallis">T.</tp:taxon-name-part> <tp:taxon-name-part taxon-name-part-type="species" reg="platani">platani</tp:taxon-name-part></tp:taxon-name></italic> without projections (arrows) <bold>c</bold> pronotum of <italic><tp:taxon-name><tp:taxon-name-part taxon-name-part-type="genus" reg="Tinocallis">T.</tp:taxon-name-part> <tp:taxon-name-part taxon-name-part-type="species" reg="nevskyi">nevskyi</tp:taxon-name-part></tp:taxon-name></italic> with two pairs of projections.</p></caption><graphic xmlns:xlink="http://www.w3.org/1999/xlink" xlink:href="zookeys-730-001-g004.jpg" position="float" orientation="portrait" xlink:type="simple" id="oo_179673.jpg"/></fig><fig id="F5" position="float" orientation="portrait"><label>Figure 5.</label><caption><p>Mesonotum of <bold>a</bold> <italic><tp:taxon-name><tp:taxon-name-part taxon-name-part-type="genus" reg="Tinocallis">Tinocallis</tp:taxon-name-part> <tp:taxon-name-part taxon-name-part-type="species" reg="takachihoensis">takachihoensis</tp:taxon-name-part></tp:taxon-name></italic> <bold>b</bold> <italic><tp:taxon-name><tp:taxon-name-part taxon-name-part-type="genus" reg="Tinocallis">T.</tp:taxon-name-part> <tp:taxon-name-part taxon-name-part-type="species" reg="platani">platani</tp:taxon-name-part></tp:taxon-name></italic> (without projections) <bold>c</bold> <italic><tp:taxon-name><tp:taxon-name-part taxon-name-part-type="genus" reg="Tinocallis">T.</tp:taxon-name-part> <tp:taxon-name-part taxon-name-part-type="species" reg="saltans">saltans</tp:taxon-name-part></tp:taxon-name></italic> <bold>d</bold> <italic><tp:taxon-name><tp:taxon-name-part taxon-name-part-type="genus" reg="Tinocallis">T.</tp:taxon-name-part> <tp:taxon-name-part taxon-name-part-type="species" reg="nevskyi">nevskyi</tp:taxon-name-part></tp:taxon-name></italic>.</p></caption><graphic xmlns:xlink="http://www.w3.org/1999/xlink" xlink:href="zookeys-730-001-g005.jpg" position="float" orientation="portrait" xlink:type="simple" id="oo_179675.jpg"/></fig><fig id="F6" position="float" orientation="portrait"><label>Figure 6.</label><caption><p>Forewing pigmentation of <bold>a</bold> <italic><tp:taxon-name><tp:taxon-name-part taxon-name-part-type="genus" reg="Tinocallis">Tinocallis</tp:taxon-name-part> <tp:taxon-name-part taxon-name-part-type="species" reg="takachihoensis">takachihoensis</tp:taxon-name-part></tp:taxon-name></italic> <bold>b</bold> <italic><tp:taxon-name><tp:taxon-name-part taxon-name-part-type="genus" reg="Tinocallis">T.</tp:taxon-name-part> <tp:taxon-name-part taxon-name-part-type="species" reg="platani">platani</tp:taxon-name-part></tp:taxon-name></italic> <bold>c</bold> <italic><tp:taxon-name><tp:taxon-name-part taxon-name-part-type="genus" reg="Tinocallis">T.</tp:taxon-name-part> <tp:taxon-name-part taxon-name-part-type="species" reg="saltans">saltans</tp:taxon-name-part></tp:taxon-name></italic> <bold>d</bold> <italic><tp:taxon-name><tp:taxon-name-part taxon-name-part-type="genus" reg="Tinocallis">T.</tp:taxon-name-part> <tp:taxon-name-part taxon-name-part-type="species" reg="nevskyi">nevskyi</tp:taxon-name-part></tp:taxon-name></italic>.</p></caption><graphic xmlns:xlink="http://www.w3.org/1999/xlink" xlink:href="zookeys-730-001-g006.jpg" position="float" orientation="portrait" xlink:type="simple" id="oo_179676.jpg"/></fig><fig id="F7" position="float" orientation="portrait"><label>Figure 7.</label><caption><p>Hind leg pigmentation of <bold>a</bold> <italic><tp:taxon-name><tp:taxon-name-part taxon-name-part-type="genus" reg="Tinocallis">Tinocallis</tp:taxon-name-part> <tp:taxon-name-part taxon-name-part-type="species" reg="takachihoensis">takachihoensis</tp:taxon-name-part></tp:taxon-name></italic> <bold>b</bold> <italic><tp:taxon-name><tp:taxon-name-part taxon-name-part-type="genus" reg="Tinocallis">T.</tp:taxon-name-part> <tp:taxon-name-part taxon-name-part-type="species" reg="platani">platani</tp:taxon-name-part></tp:taxon-name></italic> <bold>c</bold> <italic><tp:taxon-name><tp:taxon-name-part taxon-name-part-type="genus" reg="Tinocallis">T.</tp:taxon-name-part> <tp:taxon-name-part taxon-name-part-type="species" reg="saltans">saltans</tp:taxon-name-part></tp:taxon-name></italic> <bold>d</bold> <italic><tp:taxon-name><tp:taxon-name-part taxon-name-part-type="genus" reg="Tinocallis">T.</tp:taxon-name-part> <tp:taxon-name-part taxon-name-part-type="species" reg="nevskyi">nevskyi</tp:taxon-name-part></tp:taxon-name></italic>.</p></caption><graphic xmlns:xlink="http://www.w3.org/1999/xlink" xlink:href="zookeys-730-001-g007.jpg" position="float" orientation="portrait" xlink:type="simple" id="oo_179677.jpg"/></fig><fig id="F8" position="float" orientation="portrait"><label>Figure 8.</label><caption><p>Abdominal sclerotization of Central and North European <italic><tp:taxon-name><tp:taxon-name-part taxon-name-part-type="genus" reg="Tinocallis">Tinocallis</tp:taxon-name-part></tp:taxon-name></italic>: <bold>a</bold> <italic><tp:taxon-name><tp:taxon-name-part taxon-name-part-type="genus" reg="Tinocallis">T.</tp:taxon-name-part> <tp:taxon-name-part taxon-name-part-type="species" reg="takachihoensis">takachihoensis</tp:taxon-name-part></tp:taxon-name></italic> <bold>b</bold> <italic><tp:taxon-name><tp:taxon-name-part taxon-name-part-type="genus" reg="Tinocallis">T.</tp:taxon-name-part> <tp:taxon-name-part taxon-name-part-type="species" reg="platani">platani</tp:taxon-name-part></tp:taxon-name></italic> <bold>c</bold> <italic><tp:taxon-name><tp:taxon-name-part taxon-name-part-type="genus" reg="Tinocallis">T.</tp:taxon-name-part> <tp:taxon-name-part taxon-name-part-type="species" reg="saltans">saltans</tp:taxon-name-part></tp:taxon-name></italic> <bold>d</bold> <italic><tp:taxon-name><tp:taxon-name-part taxon-name-part-type="genus" reg="Tinocallis">T.</tp:taxon-name-part> <tp:taxon-name-part taxon-name-part-type="species" reg="nevskyi">nevskyi</tp:taxon-name-part></tp:taxon-name></italic>.</p></caption><graphic xmlns:xlink="http://www.w3.org/1999/xlink" xlink:href="zookeys-730-001-g008.jpg" position="float" orientation="portrait" xlink:type="simple" id="oo_179678.jpg"/></fig><table-wrap id="T1" position="float" orientation="portrait"><label>Table 1.</label><caption><p>Measurements (in mm) of alate viviparous females of <italic><tp:taxon-name><tp:taxon-name-part taxon-name-part-type="genus" reg="Tinocallis">Tinocallis</tp:taxon-name-part></tp:taxon-name></italic> species studied.</p></caption><table id="TID0EFLAC" rules="all"><tbody><tr><th rowspan="1" colspan="1">Character</th><th rowspan="1" colspan="1">
                    <italic><tp:taxon-name><tp:taxon-name-part taxon-name-part-type="genus" reg="Tinocallis">T.</tp:taxon-name-part> <tp:taxon-name-part taxon-name-part-type="species" reg="takachihoensis">takachihoensis</tp:taxon-name-part></tp:taxon-name></italic> n = 20</th><th rowspan="1" colspan="1">
                    <italic><tp:taxon-name><tp:taxon-name-part taxon-name-part-type="genus" reg="Tinocallis">T.</tp:taxon-name-part> <tp:taxon-name-part taxon-name-part-type="species" reg="platani">platani</tp:taxon-name-part></tp:taxon-name></italic> n = 13</th><th rowspan="1" colspan="1">
                    <italic><tp:taxon-name><tp:taxon-name-part taxon-name-part-type="genus" reg="Tinocallis">T.</tp:taxon-name-part> <tp:taxon-name-part taxon-name-part-type="species" reg="saltans">saltans</tp:taxon-name-part></tp:taxon-name></italic> n = 9</th><th rowspan="1" colspan="1">
                    <italic><tp:taxon-name><tp:taxon-name-part taxon-name-part-type="genus" reg="Tinocallis">T.</tp:taxon-name-part> <tp:taxon-name-part taxon-name-part-type="species" reg="nevskyi">nevskyi</tp:taxon-name-part></tp:taxon-name></italic> n = 15</th></tr><tr><td rowspan="1" colspan="1">
                    <abbrev xmlns:xlink="http://www.w3.org/1999/xlink" xlink:title="body length" id="ABBRID0EWQAE" xlink:type="simple">BL</abbrev>
                  </td><td rowspan="1" colspan="1">1.27–1.47</td><td rowspan="1" colspan="1">1.75–2.25</td><td rowspan="1" colspan="1">1.50–1.75</td><td rowspan="1" colspan="1">1.72–1.90</td></tr><tr><td rowspan="1" colspan="1">
                    <abbrev xmlns:xlink="http://www.w3.org/1999/xlink" xlink:title="greatest head width across compound eyes" id="ABBRID0ELRAE" xlink:type="simple">HW</abbrev>
                  </td><td rowspan="1" colspan="1">0.39–0.46</td><td rowspan="1" colspan="1">0.45–0.46</td><td rowspan="1" colspan="1">0.40–0.45</td><td rowspan="1" colspan="1">0.40–0.42</td></tr><tr><td rowspan="1" colspan="1">
                    <abbrev xmlns:xlink="http://www.w3.org/1999/xlink" xlink:title="antennae or their lengths" id="ABBRID0EASAE" xlink:type="simple">ANT</abbrev>
                  </td><td rowspan="1" colspan="1">1.48–1.73</td><td rowspan="1" colspan="1">1.65–1.77</td><td rowspan="1" colspan="1">1.06–1.35</td><td rowspan="1" colspan="1">1.34–1.48</td></tr><tr><td rowspan="1" colspan="1">
                    <abbrev xmlns:xlink="http://www.w3.org/1999/xlink" xlink:title="antennal segment III" id="ABBRID0EVSAE" xlink:type="simple">ANT III</abbrev>
                  </td><td rowspan="1" colspan="1">0.50–0.59</td><td rowspan="1" colspan="1">0.60–0.70</td><td rowspan="1" colspan="1">0.38–0.49</td><td rowspan="1" colspan="1">0.45–0.47</td></tr><tr><td rowspan="1" colspan="1">
                    <abbrev xmlns:xlink="http://www.w3.org/1999/xlink" xlink:title="antennal segment IV" id="ABBRID0EKTAE" xlink:type="simple">ANT IV</abbrev>
                  </td><td rowspan="1" colspan="1">0.26–0.36</td><td rowspan="1" colspan="1">0.36–0.39</td><td rowspan="1" colspan="1">0.21–2.28</td><td rowspan="1" colspan="1">0.27–0.30</td></tr><tr><td rowspan="1" colspan="1">
                    <abbrev xmlns:xlink="http://www.w3.org/1999/xlink" xlink:title="antennal segment V" id="ABBRID0E6TAE" xlink:type="simple">ANT V</abbrev>
                  </td><td rowspan="1" colspan="1">0.27–0.31</td><td rowspan="1" colspan="1">0.31–0.32</td><td rowspan="1" colspan="1">0.17–0.22</td><td rowspan="1" colspan="1">0.22–0.28</td></tr><tr><td rowspan="1" colspan="1">
                    <abbrev xmlns:xlink="http://www.w3.org/1999/xlink" xlink:title="antennal segment VI" id="ABBRID0EUUAE" xlink:type="simple">ANT VI</abbrev>
                  </td><td rowspan="1" colspan="1">0.32–0.34</td><td rowspan="1" colspan="1">0.21–0.22</td><td rowspan="1" colspan="1">0.19–0.23</td><td rowspan="1" colspan="1">0.29–0.32</td></tr><tr><td rowspan="1" colspan="1">
                    <abbrev xmlns:xlink="http://www.w3.org/1999/xlink" xlink:title="basal part of last antennal segment or its length" id="ABBRID0EJVAE" xlink:type="simple">BASE</abbrev>
                  </td><td rowspan="1" colspan="1">0.15</td><td rowspan="1" colspan="1">0.17–0.18</td><td rowspan="1" colspan="1">0.10–0.12</td><td rowspan="1" colspan="1">0.14</td></tr><tr><td rowspan="1" colspan="1">
                    <abbrev xmlns:xlink="http://www.w3.org/1999/xlink" xlink:title="processus terminalis of last antennal segment or its length" id="ABBRID0E5VAE" xlink:type="simple">PT</abbrev>
                  </td><td rowspan="1" colspan="1">0.17–0.18</td><td rowspan="1" colspan="1">0.04</td><td rowspan="1" colspan="1">0.09–0.11</td><td rowspan="1" colspan="1">0.15–0.18</td></tr><tr><td rowspan="1" colspan="1">
                    <abbrev xmlns:xlink="http://www.w3.org/1999/xlink" xlink:title="ultimate segments of rostrum (IV + V) or their length" id="ABBRID0ETWAE" xlink:type="simple">URS</abbrev>
                  </td><td rowspan="1" colspan="1">0.09–0.11</td><td rowspan="1" colspan="1">0.12–0.13</td><td rowspan="1" colspan="1">0.05–0.06</td><td rowspan="1" colspan="1">0.085</td></tr><tr><td rowspan="1" colspan="1">III FEMUR</td><td rowspan="1" colspan="1">0.38–0.58</td><td rowspan="1" colspan="1">0.48–0.58</td><td rowspan="1" colspan="1">0.36–0.40</td><td rowspan="1" colspan="1">0.43–0.45</td></tr><tr><td rowspan="1" colspan="1">III TIBIA</td><td rowspan="1" colspan="1">0.74–1.06</td><td rowspan="1" colspan="1">1.00–1.20</td><td rowspan="1" colspan="1">0.63–0.70</td><td rowspan="1" colspan="1">0.74–0.79</td></tr><tr><td rowspan="1" colspan="1">
                    <abbrev xmlns:xlink="http://www.w3.org/1999/xlink" xlink:title="first segment of hind tarsus" id="ABBRID0EIYAE" xlink:type="simple">HT I</abbrev>
                  </td><td rowspan="1" colspan="1">0.03–0.04</td><td rowspan="1" colspan="1">0.04–0.05</td><td rowspan="1" colspan="1">0.03</td><td rowspan="1" colspan="1">0.02–0.03</td></tr><tr><td rowspan="1" colspan="1">
                    <abbrev xmlns:xlink="http://www.w3.org/1999/xlink" xlink:title="second segment of hind tarsus or its length" id="ABBRID0E4YAE" xlink:type="simple">HT II</abbrev>
                  </td><td rowspan="1" colspan="1">0.10–0.11</td><td rowspan="1" colspan="1">0.11–0.12</td><td rowspan="1" colspan="1">0.10</td><td rowspan="1" colspan="1">0.09</td></tr><tr><td rowspan="1" colspan="1">Forewings</td><td rowspan="1" colspan="1">1.82–2.50</td><td rowspan="1" colspan="1">2.25–2.75</td><td rowspan="1" colspan="1">1.75–2.00</td><td rowspan="1" colspan="1">2.05–2.25</td></tr><tr><td rowspan="1" colspan="1">Hind wings</td><td rowspan="1" colspan="1">1.00–1.80</td><td rowspan="1" colspan="1">1.37–1.75</td><td rowspan="1" colspan="1">1.20–1.55</td><td rowspan="1" colspan="1">1.25–1.37</td></tr><tr><td rowspan="1" colspan="1">
                    <abbrev xmlns:xlink="http://www.w3.org/1999/xlink" xlink:title="siphunculi or their length" id="ABBRID0ES1AE" xlink:type="simple">SIPH</abbrev>
                  </td><td rowspan="1" colspan="1">0.04–0.05</td><td rowspan="1" colspan="1">0.07–0.10</td><td rowspan="1" colspan="1">0.05–0.06</td><td rowspan="1" colspan="1">0.03–0.04</td></tr><tr><td rowspan="1" colspan="1">cauda length</td><td rowspan="1" colspan="1">0.05–0.06</td><td rowspan="1" colspan="1">0.07–0.08</td><td rowspan="1" colspan="1">0.07</td><td rowspan="1" colspan="1">0.05</td></tr><tr><td rowspan="1" colspan="1">cauda width</td><td rowspan="1" colspan="1">0.05–0.06</td><td rowspan="1" colspan="1">0.06–0.08</td><td rowspan="1" colspan="1">0.05–0.07</td><td rowspan="1" colspan="1">0.06</td></tr><tr><td rowspan="1" colspan="1">genital plate length</td><td rowspan="1" colspan="1">0.07–0.08</td><td rowspan="1" colspan="1">0.09–0.10</td><td rowspan="1" colspan="1">0.08–0.09</td><td rowspan="1" colspan="1">0.07–0.08</td></tr><tr><td rowspan="1" colspan="1">genital plate width</td><td rowspan="1" colspan="1">0.12–0.15</td><td rowspan="1" colspan="1">0.17–0.20</td><td rowspan="1" colspan="1">0.11–0.12</td><td rowspan="1" colspan="1">0.13–0.18</td></tr></tbody></table></table-wrap></tp:treatment-sec></tp:taxon-treatment>
