# Supplementary material for: New records of an alien aphid species Tinocallis (Sappocallis) takachihoensis from countries in central and northern Europe (Hemiptera, Aphididae, Calaphidinae)
Source: Zookeys. 2018 Jan 17;(730):1–17. doi: 10.3897/zookeys.730.21599 (PMC5799775; doi:10.3897/zookeys.730.21599)
Supplement: XML Treatment for Tinocallis (Sappocallis) saltans [file zookeys.730.21599-treatment4.xml]

<!DOCTYPE tp:taxon-treatment
  PUBLIC "-//TaxonX//DTD Taxonomic Treatment Publishing DTD v0 20100105//EN" "tax-treatment-NSO.dtd">
<tp:taxon-treatment xmlns:tp="http://www.plazi.org/taxpub"><tp:treatment-meta><kwd-group><label>Taxon classification</label><kwd><named-content xmlns:xlink="http://www.w3.org/1999/xlink" content-type="kingdom">Animalia</named-content></kwd><kwd><named-content xmlns:xlink="http://www.w3.org/1999/xlink" content-type="order">Hemiptera</named-content></kwd><kwd><named-content xmlns:xlink="http://www.w3.org/1999/xlink" content-type="family">Aphididae</named-content></kwd></kwd-group><mixed-citation publication-type="journal"><person-group><name><surname>Kanturski</surname><given-names>Mariusz</given-names></name><name><surname>Lee</surname><given-names>Yerim</given-names></name><name><surname>Depa</surname><given-names>Łukasz</given-names></name></person-group><article-title>New records of an alien aphid species <tp:taxon-name><tp:taxon-name-part taxon-name-part-type="genus" reg="Tinocallis">Tinocallis</tp:taxon-name-part> (<tp:taxon-name-part taxon-name-part-type="subgenus" reg="Sappocallis">Sappocallis</tp:taxon-name-part>) <tp:taxon-name-part taxon-name-part-type="species" reg="takachihoensis">takachihoensis</tp:taxon-name-part></tp:taxon-name> from countries in central and northern Europe (<tp:taxon-name><tp:taxon-name-part taxon-name-part-type="order">Hemiptera</tp:taxon-name-part></tp:taxon-name>, <tp:taxon-name><tp:taxon-name-part taxon-name-part-type="family">Aphididae</tp:taxon-name-part></tp:taxon-name>, <tp:taxon-name><tp:taxon-name-part taxon-name-part-type="subfamily">Calaphidinae</tp:taxon-name-part></tp:taxon-name>)</article-title><source>Zookeys</source><day>17</day><month>1</month><year>2018</year><volume>2018</volume><issue>730</issue><fpage>1</fpage><lpage>17</lpage><pub-id pub-id-type="doi">10.3897/zookeys.730.21599</pub-id></mixed-citation></tp:treatment-meta><tp:nomenclature><tp:taxon-name>
            <tp:taxon-name-part taxon-name-part-type="genus" reg="Tinocallis">Tinocallis</tp:taxon-name-part> (<tp:taxon-name-part taxon-name-part-type="subgenus" reg="Sappocallis">Sappocallis</tp:taxon-name-part>) <tp:taxon-name-part taxon-name-part-type="species" reg="saltans">saltans</tp:taxon-name-part></tp:taxon-name><tp:taxon-authority>(Nevsky, 1929)</tp:taxon-authority><xref ref-type="fig" rid="F1">Figs 1</xref><xref ref-type="fig" rid="F2">, 2</xref><xref ref-type="fig" rid="F3">, 3</xref><xref ref-type="fig" rid="F5">; 5</xref><xref ref-type="fig" rid="F6">, 6</xref><xref ref-type="fig" rid="F7">, 7</xref><xref ref-type="fig" rid="F8">, 8</xref><xref ref-type="table" rid="T1">; Table 1</xref><!--PageBreak--></tp:nomenclature><tp:treatment-sec sec-type="redescription" id="SECID0EFOAG"><title>Redescription.</title><p>Alate viviparous female.</p><!--PageBreak--><p>
            <italic>Colour.</italic> Colour of live specimens: head brown, <abbrev xmlns:xlink="http://www.w3.org/1999/xlink" xlink:title="antennae or their lengths" id="ABBRID0EPOAG" xlink:type="simple">ANT</abbrev> yellow with distinctly darker apices of <abbrev xmlns:xlink="http://www.w3.org/1999/xlink" xlink:title="antennal segment IV" id="ABBRID0ETOAG" xlink:type="simple">ANT IV</abbrev> and V and almost whole <abbrev xmlns:xlink="http://www.w3.org/1999/xlink" xlink:title="antennal segment VI" id="ABBRID0EXOAG" xlink:type="simple">ANT VI</abbrev>. Prothorax yellow or light brown, the rest of thorax dark brown to dark brown. Legs pale with visible darker distal part of hind femora. Abdomen yellow with brown with brown, small and rounded sclerites (Fig. <xref ref-type="fig" rid="F1">1e</xref>). Pigmentation of mounted specimens: head and thorax light brown to brown with lighter prothorax. The rest of body pale (Fig. <xref ref-type="fig" rid="F2">2c</xref>).</p><p>
            <italic>Morphometric characters</italic>. <abbrev xmlns:xlink="http://www.w3.org/1999/xlink" xlink:title="antennae or their lengths" id="ABBRID0EHPAG" xlink:type="simple">ANT</abbrev> 0.71–0.77 × <abbrev xmlns:xlink="http://www.w3.org/1999/xlink" xlink:title="body length" id="ABBRID0ELPAG" xlink:type="simple">BL</abbrev> and 0.33–0.37 × <abbrev xmlns:xlink="http://www.w3.org/1999/xlink" xlink:title="greatest head width across compound eyes" id="ABBRID0EPPAG" xlink:type="simple">HW</abbrev>. <abbrev xmlns:xlink="http://www.w3.org/1999/xlink" xlink:title="antennal segment III" id="ABBRID0ETPAG" xlink:type="simple">ANT III</abbrev> with 12–17 transverse oval secondary rhinaria (Fig. <xref ref-type="fig" rid="F3">3c</xref>). <abbrev xmlns:xlink="http://www.w3.org/1999/xlink" xlink:title="processus terminalis of last antennal segment or its length" id="ABBRID0E2PAG" xlink:type="simple">PT</abbrev> 0.95 × <abbrev xmlns:xlink="http://www.w3.org/1999/xlink" xlink:title="basal part of last antennal segment or its length" id="ABBRID0E6PAG" xlink:type="simple">BASE</abbrev>. Other antennal ratios: <abbrev xmlns:xlink="http://www.w3.org/1999/xlink" xlink:title="antennal segment VI" id="ABBRID0EDQAG" xlink:type="simple">ANT VI</abbrev>/<abbrev xmlns:xlink="http://www.w3.org/1999/xlink" xlink:title="antennal segment III" id="ABBRID0EHQAG" xlink:type="simple">ANT III</abbrev> 0.47–0.51, <abbrev xmlns:xlink="http://www.w3.org/1999/xlink" xlink:title="antennal segment V" id="ABBRID0ELQAG" xlink:type="simple">ANT V</abbrev>/<abbrev xmlns:xlink="http://www.w3.org/1999/xlink" xlink:title="antennal segment III" id="ABBRID0EPQAG" xlink:type="simple">ANT III</abbrev> 0.44, <abbrev xmlns:xlink="http://www.w3.org/1999/xlink" xlink:title="antennal segment IV" id="ABBRID0ETQAG" xlink:type="simple">ANT IV</abbrev>/<abbrev xmlns:xlink="http://www.w3.org/1999/xlink" xlink:title="antennal segment III" id="ABBRID0EXQAG" xlink:type="simple">ANT III</abbrev> 0.55–0.57. Ant I with 3 setae, Ant II with 2, <abbrev xmlns:xlink="http://www.w3.org/1999/xlink" xlink:title="antennal segment III" id="ABBRID0E2QAG" xlink:type="simple">ANT III</abbrev> with 10–11 setae, <abbrev xmlns:xlink="http://www.w3.org/1999/xlink" xlink:title="antennal segment IV" id="ABBRID0E6QAG" xlink:type="simple">ANT IV</abbrev> with 2–4 setae, <abbrev xmlns:xlink="http://www.w3.org/1999/xlink" xlink:title="antennal segment V" id="ABBRID0EDRAG" xlink:type="simple">ANT V</abbrev> with 2 setae, <abbrev xmlns:xlink="http://www.w3.org/1999/xlink" xlink:title="antennal segment VI" id="ABBRID0EHRAG" xlink:type="simple">ANT VI</abbrev> with one basal seta. <abbrev xmlns:xlink="http://www.w3.org/1999/xlink" xlink:title="ultimate segments of rostrum (IV + V) or their length" id="ABBRID0ELRAG" xlink:type="simple">URS</abbrev> 0.10–0.15 × <abbrev xmlns:xlink="http://www.w3.org/1999/xlink" xlink:title="antennal segment III" id="ABBRID0EPRAG" xlink:type="simple">ANT III</abbrev>, 0.21–0.30 × <abbrev xmlns:xlink="http://www.w3.org/1999/xlink" xlink:title="antennal segment VI" id="ABBRID0ETRAG" xlink:type="simple">ANT VI</abbrev>, and 0.50–0.60 × <abbrev xmlns:xlink="http://www.w3.org/1999/xlink" xlink:title="second segment of hind tarsus or its length" id="ABBRID0EXRAG" xlink:type="simple">HT II</abbrev>. Pronotum with four projections, two on distal and two on proximal part (Fig. <xref ref-type="fig" rid="F4">4c</xref>). Mesonotum with two small, imbricated projections on the distal part with rounded apices (Fig. <xref ref-type="fig" rid="F5">5c</xref>). <abbrev xmlns:xlink="http://www.w3.org/1999/xlink" xlink:title="second segment of hind tarsus or its length" id="ABBRID0EDSAG" xlink:type="simple">HT II</abbrev> 0.20–0.26 × <abbrev xmlns:xlink="http://www.w3.org/1999/xlink" xlink:title="antennal segment III" id="ABBRID0EHSAG" xlink:type="simple">ANT III</abbrev> and 0.42–0.51 × <abbrev xmlns:xlink="http://www.w3.org/1999/xlink" xlink:title="antennal segment VI" id="ABBRID0ELSAG" xlink:type="simple">ANT VI</abbrev>. Forewings with base of pterostigma with dark spot and pigmentation or bordering on branches of media and delicate light brown spot near <abbrev xmlns:xlink="http://www.w3.org/1999/xlink" xlink:title="second cubital vein" xlink:type="simple">Cu</abbrev><sub>1b</sub> (Fig. <xref ref-type="fig" rid="F6">6c</xref>). Hind legs pale or light brown with darker distal part of femora <!--PageBreak-->(Fig. <xref ref-type="fig" rid="F7">7c</xref>). Abdomen pale with brown sclerites with distinct tubercles on ABD III-V. <abbrev xmlns:xlink="http://www.w3.org/1999/xlink" xlink:title="siphunculi or their length" id="ABBRID0E2SAG" xlink:type="simple">SIPH</abbrev> brown (Fig. <xref ref-type="fig" rid="F8">8c</xref>).</p><fig id="F3" position="float" orientation="portrait"><label>Figure 3.</label><caption><p>Antennae of alate viviparous females of <bold>a</bold> <italic><tp:taxon-name><tp:taxon-name-part taxon-name-part-type="genus" reg="Tinocallis">Tinocallis</tp:taxon-name-part> <tp:taxon-name-part taxon-name-part-type="species" reg="takachihoensis">takachihoensis</tp:taxon-name-part></tp:taxon-name></italic> <bold>b</bold> <italic><tp:taxon-name><tp:taxon-name-part taxon-name-part-type="genus" reg="Tinocallis">T.</tp:taxon-name-part> <tp:taxon-name-part taxon-name-part-type="species" reg="platani">platani</tp:taxon-name-part></tp:taxon-name></italic> <bold>c</bold> <italic><tp:taxon-name><tp:taxon-name-part taxon-name-part-type="genus" reg="Tinocallis">T.</tp:taxon-name-part> <tp:taxon-name-part taxon-name-part-type="species" reg="saltans">saltans</tp:taxon-name-part></tp:taxon-name></italic> <bold>d</bold> <italic><tp:taxon-name><tp:taxon-name-part taxon-name-part-type="genus" reg="Tinocallis">T.</tp:taxon-name-part> <tp:taxon-name-part taxon-name-part-type="species" reg="nevskyi">nevskyi</tp:taxon-name-part></tp:taxon-name></italic>.</p></caption><graphic xmlns:xlink="http://www.w3.org/1999/xlink" xlink:href="zookeys-730-001-g003.jpg" position="float" orientation="portrait" xlink:type="simple" id="oo_179671.jpg"/></fig></tp:treatment-sec><tp:treatment-sec sec-type="material" id="SECID0EEVAG"><title>Material examined.</title><p>three alate viviparous females, CHINA: Xiangshan, 25 May 1985, No. VFE 18128, on <italic><tp:taxon-name><tp:taxon-name-part taxon-name-part-type="genus" reg="Ulmus">Ulmus</tp:taxon-name-part></tp:taxon-name></italic> sp., coll. V.F. Eastop (<named-content xmlns:xlink="http://www.w3.org/1999/xlink" content-type="dwc:institutional_code" xlink:type="simple">BMNH</named-content>); two alate viviparous females POLAND: Katowice, 17 Jul 2016, No. 07/16/10, on <italic><tp:taxon-name><tp:taxon-name-part taxon-name-part-type="genus" reg="Ulmus">Ulmus</tp:taxon-name-part></tp:taxon-name></italic> sp., coll. M. Kanturski leg., <named-content xmlns:xlink="http://www.w3.org/1999/xlink" content-type="dwc:institutional_code" xlink:type="simple">UŚ</named-content>; two alate viviparous females, TAJIKISTAN: Gissarskij cgrebt (1300m), 03 Jul 1959, No. R.3964, on <italic><tp:taxon-name><tp:taxon-name-part taxon-name-part-type="genus" reg="Ulmus">Ulmus</tp:taxon-name-part> <tp:taxon-name-part taxon-name-part-type="species" reg="campestris">campestris</tp:taxon-name-part></tp:taxon-name></italic>, coll. M. Narzikulov (<named-content xmlns:xlink="http://www.w3.org/1999/xlink" content-type="dwc:institutional_code" xlink:type="simple">ZMPA</named-content>); two alate viviparous females, UKRAINE: Kanevskij zapov., 17 Aug 1945, No. R.3961, on <italic><tp:taxon-name><tp:taxon-name-part taxon-name-part-type="genus" reg="Ulmus">Ulmus</tp:taxon-name-part></tp:taxon-name></italic> sp., coll. V. Mamontova (<named-content xmlns:xlink="http://www.w3.org/1999/xlink" content-type="dwc:institutional_code" xlink:type="simple">ZMPA</named-content>).</p></tp:treatment-sec><tp:treatment-sec><!--Section generated to contain objects referenced in tp:taxon-treatment.--><fig id="F1" position="float" orientation="portrait"><label>Figure 1.</label><caption><p>Live specimens of <bold>a</bold> <italic><tp:taxon-name><tp:taxon-name-part taxon-name-part-type="genus" reg="Tinocallis">Tinocallis</tp:taxon-name-part> <tp:taxon-name-part taxon-name-part-type="species" reg="takachihoensis">takachihoensis</tp:taxon-name-part></tp:taxon-name></italic> <bold>b</bold> <italic><tp:taxon-name><tp:taxon-name-part taxon-name-part-type="genus" reg="Tinocallis">T.</tp:taxon-name-part> <tp:taxon-name-part taxon-name-part-type="species" reg="platani">platani</tp:taxon-name-part></tp:taxon-name></italic> <bold>c</bold> <italic><tp:taxon-name><tp:taxon-name-part taxon-name-part-type="genus" reg="Tinocallis">T.</tp:taxon-name-part> <tp:taxon-name-part taxon-name-part-type="species" reg="takachihoensis">takachihoensis</tp:taxon-name-part></tp:taxon-name></italic> with first instar larvae <bold>d</bold> larvae and nymphs of <italic><tp:taxon-name><tp:taxon-name-part taxon-name-part-type="genus" reg="Tinocallis">T.</tp:taxon-name-part> <tp:taxon-name-part taxon-name-part-type="species" reg="platani">platani</tp:taxon-name-part></tp:taxon-name></italic> <bold>e</bold> <italic><tp:taxon-name><tp:taxon-name-part taxon-name-part-type="genus" reg="Tinocallis">T.</tp:taxon-name-part> <tp:taxon-name-part taxon-name-part-type="species" reg="saltans">saltans</tp:taxon-name-part></tp:taxon-name></italic> <bold>f</bold> <italic><tp:taxon-name><tp:taxon-name-part taxon-name-part-type="genus" reg="Tinocallis">T.</tp:taxon-name-part> <tp:taxon-name-part taxon-name-part-type="species" reg="nevskyi">nevskyi</tp:taxon-name-part></tp:taxon-name></italic>.</p></caption><graphic xmlns:xlink="http://www.w3.org/1999/xlink" xlink:href="zookeys-730-001-g001.jpg" position="float" orientation="portrait" xlink:type="simple" id="oo_179667.jpg"/></fig><fig id="F2" position="float" orientation="portrait"><label>Figure 2.</label><caption><p>Mounted specimens of alate viviparous females of <bold>a</bold> <italic><tp:taxon-name><tp:taxon-name-part taxon-name-part-type="genus" reg="Tinocallis">Tinocallis</tp:taxon-name-part> <tp:taxon-name-part taxon-name-part-type="species" reg="takachihoensis">takachihoensis</tp:taxon-name-part></tp:taxon-name></italic> <bold>b</bold> <italic><tp:taxon-name><tp:taxon-name-part taxon-name-part-type="genus" reg="Tinocallis">T.</tp:taxon-name-part> <tp:taxon-name-part taxon-name-part-type="species" reg="platani">platani</tp:taxon-name-part></tp:taxon-name></italic> <bold>c</bold> <italic><tp:taxon-name><tp:taxon-name-part taxon-name-part-type="genus" reg="Tinocallis">T.</tp:taxon-name-part> <tp:taxon-name-part taxon-name-part-type="species" reg="saltans">saltans</tp:taxon-name-part></tp:taxon-name></italic> <bold>d</bold> <italic><tp:taxon-name><tp:taxon-name-part taxon-name-part-type="genus" reg="Tinocallis">T.</tp:taxon-name-part> <tp:taxon-name-part taxon-name-part-type="species" reg="nevskyi">nevskyi</tp:taxon-name-part></tp:taxon-name></italic>.</p></caption><graphic xmlns:xlink="http://www.w3.org/1999/xlink" xlink:href="zookeys-730-001-g002.jpg" position="float" orientation="portrait" xlink:type="simple" id="oo_179669.jpg"/></fig><fig id="F5" position="float" orientation="portrait"><label>Figure 5.</label><caption><p>Mesonotum of <bold>a</bold> <italic><tp:taxon-name><tp:taxon-name-part taxon-name-part-type="genus" reg="Tinocallis">Tinocallis</tp:taxon-name-part> <tp:taxon-name-part taxon-name-part-type="species" reg="takachihoensis">takachihoensis</tp:taxon-name-part></tp:taxon-name></italic> <bold>b</bold> <italic><tp:taxon-name><tp:taxon-name-part taxon-name-part-type="genus" reg="Tinocallis">T.</tp:taxon-name-part> <tp:taxon-name-part taxon-name-part-type="species" reg="platani">platani</tp:taxon-name-part></tp:taxon-name></italic> (without projections) <bold>c</bold> <italic><tp:taxon-name><tp:taxon-name-part taxon-name-part-type="genus" reg="Tinocallis">T.</tp:taxon-name-part> <tp:taxon-name-part taxon-name-part-type="species" reg="saltans">saltans</tp:taxon-name-part></tp:taxon-name></italic> <bold>d</bold> <italic><tp:taxon-name><tp:taxon-name-part taxon-name-part-type="genus" reg="Tinocallis">T.</tp:taxon-name-part> <tp:taxon-name-part taxon-name-part-type="species" reg="nevskyi">nevskyi</tp:taxon-name-part></tp:taxon-name></italic>.</p></caption><graphic xmlns:xlink="http://www.w3.org/1999/xlink" xlink:href="zookeys-730-001-g005.jpg" position="float" orientation="portrait" xlink:type="simple" id="oo_179675.jpg"/></fig><fig id="F6" position="float" orientation="portrait"><label>Figure 6.</label><caption><p>Forewing pigmentation of <bold>a</bold> <italic><tp:taxon-name><tp:taxon-name-part taxon-name-part-type="genus" reg="Tinocallis">Tinocallis</tp:taxon-name-part> <tp:taxon-name-part taxon-name-part-type="species" reg="takachihoensis">takachihoensis</tp:taxon-name-part></tp:taxon-name></italic> <bold>b</bold> <italic><tp:taxon-name><tp:taxon-name-part taxon-name-part-type="genus" reg="Tinocallis">T.</tp:taxon-name-part> <tp:taxon-name-part taxon-name-part-type="species" reg="platani">platani</tp:taxon-name-part></tp:taxon-name></italic> <bold>c</bold> <italic><tp:taxon-name><tp:taxon-name-part taxon-name-part-type="genus" reg="Tinocallis">T.</tp:taxon-name-part> <tp:taxon-name-part taxon-name-part-type="species" reg="saltans">saltans</tp:taxon-name-part></tp:taxon-name></italic> <bold>d</bold> <italic><tp:taxon-name><tp:taxon-name-part taxon-name-part-type="genus" reg="Tinocallis">T.</tp:taxon-name-part> <tp:taxon-name-part taxon-name-part-type="species" reg="nevskyi">nevskyi</tp:taxon-name-part></tp:taxon-name></italic>.</p></caption><graphic xmlns:xlink="http://www.w3.org/1999/xlink" xlink:href="zookeys-730-001-g006.jpg" position="float" orientation="portrait" xlink:type="simple" id="oo_179676.jpg"/></fig><fig id="F7" position="float" orientation="portrait"><label>Figure 7.</label><caption><p>Hind leg pigmentation of <bold>a</bold> <italic><tp:taxon-name><tp:taxon-name-part taxon-name-part-type="genus" reg="Tinocallis">Tinocallis</tp:taxon-name-part> <tp:taxon-name-part taxon-name-part-type="species" reg="takachihoensis">takachihoensis</tp:taxon-name-part></tp:taxon-name></italic> <bold>b</bold> <italic><tp:taxon-name><tp:taxon-name-part taxon-name-part-type="genus" reg="Tinocallis">T.</tp:taxon-name-part> <tp:taxon-name-part taxon-name-part-type="species" reg="platani">platani</tp:taxon-name-part></tp:taxon-name></italic> <bold>c</bold> <italic><tp:taxon-name><tp:taxon-name-part taxon-name-part-type="genus" reg="Tinocallis">T.</tp:taxon-name-part> <tp:taxon-name-part taxon-name-part-type="species" reg="saltans">saltans</tp:taxon-name-part></tp:taxon-name></italic> <bold>d</bold> <italic><tp:taxon-name><tp:taxon-name-part taxon-name-part-type="genus" reg="Tinocallis">T.</tp:taxon-name-part> <tp:taxon-name-part taxon-name-part-type="species" reg="nevskyi">nevskyi</tp:taxon-name-part></tp:taxon-name></italic>.</p></caption><graphic xmlns:xlink="http://www.w3.org/1999/xlink" xlink:href="zookeys-730-001-g007.jpg" position="float" orientation="portrait" xlink:type="simple" id="oo_179677.jpg"/></fig><fig id="F8" position="float" orientation="portrait"><label>Figure 8.</label><caption><p>Abdominal sclerotization of Central and North European <italic><tp:taxon-name><tp:taxon-name-part taxon-name-part-type="genus" reg="Tinocallis">Tinocallis</tp:taxon-name-part></tp:taxon-name></italic>: <bold>a</bold> <italic><tp:taxon-name><tp:taxon-name-part taxon-name-part-type="genus" reg="Tinocallis">T.</tp:taxon-name-part> <tp:taxon-name-part taxon-name-part-type="species" reg="takachihoensis">takachihoensis</tp:taxon-name-part></tp:taxon-name></italic> <bold>b</bold> <italic><tp:taxon-name><tp:taxon-name-part taxon-name-part-type="genus" reg="Tinocallis">T.</tp:taxon-name-part> <tp:taxon-name-part taxon-name-part-type="species" reg="platani">platani</tp:taxon-name-part></tp:taxon-name></italic> <bold>c</bold> <italic><tp:taxon-name><tp:taxon-name-part taxon-name-part-type="genus" reg="Tinocallis">T.</tp:taxon-name-part> <tp:taxon-name-part taxon-name-part-type="species" reg="saltans">saltans</tp:taxon-name-part></tp:taxon-name></italic> <bold>d</bold> <italic><tp:taxon-name><tp:taxon-name-part taxon-name-part-type="genus" reg="Tinocallis">T.</tp:taxon-name-part> <tp:taxon-name-part taxon-name-part-type="species" reg="nevskyi">nevskyi</tp:taxon-name-part></tp:taxon-name></italic>.</p></caption><graphic xmlns:xlink="http://www.w3.org/1999/xlink" xlink:href="zookeys-730-001-g008.jpg" position="float" orientation="portrait" xlink:type="simple" id="oo_179678.jpg"/></fig><table-wrap id="T1" position="float" orientation="portrait"><label>Table 1.</label><caption><p>Measurements (in mm) of alate viviparous females of <italic><tp:taxon-name><tp:taxon-name-part taxon-name-part-type="genus" reg="Tinocallis">Tinocallis</tp:taxon-name-part></tp:taxon-name></italic> species studied.</p></caption><table id="TID0EFLAC" rules="all"><tbody><tr><th rowspan="1" colspan="1">Character</th><th rowspan="1" colspan="1">
                    <italic><tp:taxon-name><tp:taxon-name-part taxon-name-part-type="genus" reg="Tinocallis">T.</tp:taxon-name-part> <tp:taxon-name-part taxon-name-part-type="species" reg="takachihoensis">takachihoensis</tp:taxon-name-part></tp:taxon-name></italic> n = 20</th><th rowspan="1" colspan="1">
                    <italic><tp:taxon-name><tp:taxon-name-part taxon-name-part-type="genus" reg="Tinocallis">T.</tp:taxon-name-part> <tp:taxon-name-part taxon-name-part-type="species" reg="platani">platani</tp:taxon-name-part></tp:taxon-name></italic> n = 13</th><th rowspan="1" colspan="1">
                    <italic><tp:taxon-name><tp:taxon-name-part taxon-name-part-type="genus" reg="Tinocallis">T.</tp:taxon-name-part> <tp:taxon-name-part taxon-name-part-type="species" reg="saltans">saltans</tp:taxon-name-part></tp:taxon-name></italic> n = 9</th><th rowspan="1" colspan="1">
                    <italic><tp:taxon-name><tp:taxon-name-part taxon-name-part-type="genus" reg="Tinocallis">T.</tp:taxon-name-part> <tp:taxon-name-part taxon-name-part-type="species" reg="nevskyi">nevskyi</tp:taxon-name-part></tp:taxon-name></italic> n = 15</th></tr><tr><td rowspan="1" colspan="1">
                    <abbrev xmlns:xlink="http://www.w3.org/1999/xlink" xlink:title="body length" id="ABBRID0EWQAE" xlink:type="simple">BL</abbrev>
                  </td><td rowspan="1" colspan="1">1.27–1.47</td><td rowspan="1" colspan="1">1.75–2.25</td><td rowspan="1" colspan="1">1.50–1.75</td><td rowspan="1" colspan="1">1.72–1.90</td></tr><tr><td rowspan="1" colspan="1">
                    <abbrev xmlns:xlink="http://www.w3.org/1999/xlink" xlink:title="greatest head width across compound eyes" id="ABBRID0ELRAE" xlink:type="simple">HW</abbrev>
                  </td><td rowspan="1" colspan="1">0.39–0.46</td><td rowspan="1" colspan="1">0.45–0.46</td><td rowspan="1" colspan="1">0.40–0.45</td><td rowspan="1" colspan="1">0.40–0.42</td></tr><tr><td rowspan="1" colspan="1">
                    <abbrev xmlns:xlink="http://www.w3.org/1999/xlink" xlink:title="antennae or their lengths" id="ABBRID0EASAE" xlink:type="simple">ANT</abbrev>
                  </td><td rowspan="1" colspan="1">1.48–1.73</td><td rowspan="1" colspan="1">1.65–1.77</td><td rowspan="1" colspan="1">1.06–1.35</td><td rowspan="1" colspan="1">1.34–1.48</td></tr><tr><td rowspan="1" colspan="1">
                    <abbrev xmlns:xlink="http://www.w3.org/1999/xlink" xlink:title="antennal segment III" id="ABBRID0EVSAE" xlink:type="simple">ANT III</abbrev>
                  </td><td rowspan="1" colspan="1">0.50–0.59</td><td rowspan="1" colspan="1">0.60–0.70</td><td rowspan="1" colspan="1">0.38–0.49</td><td rowspan="1" colspan="1">0.45–0.47</td></tr><tr><td rowspan="1" colspan="1">
                    <abbrev xmlns:xlink="http://www.w3.org/1999/xlink" xlink:title="antennal segment IV" id="ABBRID0EKTAE" xlink:type="simple">ANT IV</abbrev>
                  </td><td rowspan="1" colspan="1">0.26–0.36</td><td rowspan="1" colspan="1">0.36–0.39</td><td rowspan="1" colspan="1">0.21–2.28</td><td rowspan="1" colspan="1">0.27–0.30</td></tr><tr><td rowspan="1" colspan="1">
                    <abbrev xmlns:xlink="http://www.w3.org/1999/xlink" xlink:title="antennal segment V" id="ABBRID0E6TAE" xlink:type="simple">ANT V</abbrev>
                  </td><td rowspan="1" colspan="1">0.27–0.31</td><td rowspan="1" colspan="1">0.31–0.32</td><td rowspan="1" colspan="1">0.17–0.22</td><td rowspan="1" colspan="1">0.22–0.28</td></tr><tr><td rowspan="1" colspan="1">
                    <abbrev xmlns:xlink="http://www.w3.org/1999/xlink" xlink:title="antennal segment VI" id="ABBRID0EUUAE" xlink:type="simple">ANT VI</abbrev>
                  </td><td rowspan="1" colspan="1">0.32–0.34</td><td rowspan="1" colspan="1">0.21–0.22</td><td rowspan="1" colspan="1">0.19–0.23</td><td rowspan="1" colspan="1">0.29–0.32</td></tr><tr><td rowspan="1" colspan="1">
                    <abbrev xmlns:xlink="http://www.w3.org/1999/xlink" xlink:title="basal part of last antennal segment or its length" id="ABBRID0EJVAE" xlink:type="simple">BASE</abbrev>
                  </td><td rowspan="1" colspan="1">0.15</td><td rowspan="1" colspan="1">0.17–0.18</td><td rowspan="1" colspan="1">0.10–0.12</td><td rowspan="1" colspan="1">0.14</td></tr><tr><td rowspan="1" colspan="1">
                    <abbrev xmlns:xlink="http://www.w3.org/1999/xlink" xlink:title="processus terminalis of last antennal segment or its length" id="ABBRID0E5VAE" xlink:type="simple">PT</abbrev>
                  </td><td rowspan="1" colspan="1">0.17–0.18</td><td rowspan="1" colspan="1">0.04</td><td rowspan="1" colspan="1">0.09–0.11</td><td rowspan="1" colspan="1">0.15–0.18</td></tr><tr><td rowspan="1" colspan="1">
                    <abbrev xmlns:xlink="http://www.w3.org/1999/xlink" xlink:title="ultimate segments of rostrum (IV + V) or their length" id="ABBRID0ETWAE" xlink:type="simple">URS</abbrev>
                  </td><td rowspan="1" colspan="1">0.09–0.11</td><td rowspan="1" colspan="1">0.12–0.13</td><td rowspan="1" colspan="1">0.05–0.06</td><td rowspan="1" colspan="1">0.085</td></tr><tr><td rowspan="1" colspan="1">III FEMUR</td><td rowspan="1" colspan="1">0.38–0.58</td><td rowspan="1" colspan="1">0.48–0.58</td><td rowspan="1" colspan="1">0.36–0.40</td><td rowspan="1" colspan="1">0.43–0.45</td></tr><tr><td rowspan="1" colspan="1">III TIBIA</td><td rowspan="1" colspan="1">0.74–1.06</td><td rowspan="1" colspan="1">1.00–1.20</td><td rowspan="1" colspan="1">0.63–0.70</td><td rowspan="1" colspan="1">0.74–0.79</td></tr><tr><td rowspan="1" colspan="1">
                    <abbrev xmlns:xlink="http://www.w3.org/1999/xlink" xlink:title="first segment of hind tarsus" id="ABBRID0EIYAE" xlink:type="simple">HT I</abbrev>
                  </td><td rowspan="1" colspan="1">0.03–0.04</td><td rowspan="1" colspan="1">0.04–0.05</td><td rowspan="1" colspan="1">0.03</td><td rowspan="1" colspan="1">0.02–0.03</td></tr><tr><td rowspan="1" colspan="1">
                    <abbrev xmlns:xlink="http://www.w3.org/1999/xlink" xlink:title="second segment of hind tarsus or its length" id="ABBRID0E4YAE" xlink:type="simple">HT II</abbrev>
                  </td><td rowspan="1" colspan="1">0.10–0.11</td><td rowspan="1" colspan="1">0.11–0.12</td><td rowspan="1" colspan="1">0.10</td><td rowspan="1" colspan="1">0.09</td></tr><tr><td rowspan="1" colspan="1">Forewings</td><td rowspan="1" colspan="1">1.82–2.50</td><td rowspan="1" colspan="1">2.25–2.75</td><td rowspan="1" colspan="1">1.75–2.00</td><td rowspan="1" colspan="1">2.05–2.25</td></tr><tr><td rowspan="1" colspan="1">Hind wings</td><td rowspan="1" colspan="1">1.00–1.80</td><td rowspan="1" colspan="1">1.37–1.75</td><td rowspan="1" colspan="1">1.20–1.55</td><td rowspan="1" colspan="1">1.25–1.37</td></tr><tr><td rowspan="1" colspan="1">
                    <abbrev xmlns:xlink="http://www.w3.org/1999/xlink" xlink:title="siphunculi or their length" id="ABBRID0ES1AE" xlink:type="simple">SIPH</abbrev>
                  </td><td rowspan="1" colspan="1">0.04–0.05</td><td rowspan="1" colspan="1">0.07–0.10</td><td rowspan="1" colspan="1">0.05–0.06</td><td rowspan="1" colspan="1">0.03–0.04</td></tr><tr><td rowspan="1" colspan="1">cauda length</td><td rowspan="1" colspan="1">0.05–0.06</td><td rowspan="1" colspan="1">0.07–0.08</td><td rowspan="1" colspan="1">0.07</td><td rowspan="1" colspan="1">0.05</td></tr><tr><td rowspan="1" colspan="1">cauda width</td><td rowspan="1" colspan="1">0.05–0.06</td><td rowspan="1" colspan="1">0.06–0.08</td><td rowspan="1" colspan="1">0.05–0.07</td><td rowspan="1" colspan="1">0.06</td></tr><tr><td rowspan="1" colspan="1">genital plate length</td><td rowspan="1" colspan="1">0.07–0.08</td><td rowspan="1" colspan="1">0.09–0.10</td><td rowspan="1" colspan="1">0.08–0.09</td><td rowspan="1" colspan="1">0.07–0.08</td></tr><tr><td rowspan="1" colspan="1">genital plate width</td><td rowspan="1" colspan="1">0.12–0.15</td><td rowspan="1" colspan="1">0.17–0.20</td><td rowspan="1" colspan="1">0.11–0.12</td><td rowspan="1" colspan="1">0.13–0.18</td></tr></tbody></table></table-wrap><fig id="F4" position="float" orientation="portrait"><label>Figure 4.</label><caption><p>Head and pronotum features <bold>a</bold> pronotum of <italic><tp:taxon-name><tp:taxon-name-part taxon-name-part-type="genus" reg="Tinocallis">Tinocallis</tp:taxon-name-part> <tp:taxon-name-part taxon-name-part-type="species" reg="takachihoensis">takachihoensis</tp:taxon-name-part></tp:taxon-name></italic> with one pair of projections (black arrowheads) <bold>b</bold> head and pronotum of <italic><tp:taxon-name><tp:taxon-name-part taxon-name-part-type="genus" reg="Tinocallis">T.</tp:taxon-name-part> <tp:taxon-name-part taxon-name-part-type="species" reg="platani">platani</tp:taxon-name-part></tp:taxon-name></italic> without projections (arrows) <bold>c</bold> pronotum of <italic><tp:taxon-name><tp:taxon-name-part taxon-name-part-type="genus" reg="Tinocallis">T.</tp:taxon-name-part> <tp:taxon-name-part taxon-name-part-type="species" reg="nevskyi">nevskyi</tp:taxon-name-part></tp:taxon-name></italic> with two pairs of projections.</p></caption><graphic xmlns:xlink="http://www.w3.org/1999/xlink" xlink:href="zookeys-730-001-g004.jpg" position="float" orientation="portrait" xlink:type="simple" id="oo_179673.jpg"/></fig></tp:treatment-sec></tp:taxon-treatment>
