# Supplementary material for: New records of an alien aphid species Tinocallis (Sappocallis) takachihoensis from countries in central and northern Europe (Hemiptera, Aphididae, Calaphidinae)
Source: Zookeys. 2018 Jan 17;(730):1–17. doi: 10.3897/zookeys.730.21599 (PMC5799775; doi:10.3897/zookeys.730.21599)
Supplement: XML Treatment for Tinocallis (Sappocallis) nevskyi [file zookeys.730.21599-treatment5.xml]

<!DOCTYPE tp:taxon-treatment
  PUBLIC "-//TaxonX//DTD Taxonomic Treatment Publishing DTD v0 20100105//EN" "tax-treatment-NSO.dtd">
<tp:taxon-treatment xmlns:tp="http://www.plazi.org/taxpub"><tp:treatment-meta><kwd-group><label>Taxon classification</label><kwd><named-content xmlns:xlink="http://www.w3.org/1999/xlink" content-type="kingdom">Animalia</named-content></kwd><kwd><named-content xmlns:xlink="http://www.w3.org/1999/xlink" content-type="order">Hemiptera</named-content></kwd><kwd><named-content xmlns:xlink="http://www.w3.org/1999/xlink" content-type="family">Aphididae</named-content></kwd></kwd-group><mixed-citation publication-type="journal"><person-group><name><surname>Kanturski</surname><given-names>Mariusz</given-names></name><name><surname>Lee</surname><given-names>Yerim</given-names></name><name><surname>Depa</surname><given-names>Łukasz</given-names></name></person-group><article-title>New records of an alien aphid species <tp:taxon-name><tp:taxon-name-part taxon-name-part-type="genus" reg="Tinocallis">Tinocallis</tp:taxon-name-part> (<tp:taxon-name-part taxon-name-part-type="subgenus" reg="Sappocallis">Sappocallis</tp:taxon-name-part>) <tp:taxon-name-part taxon-name-part-type="species" reg="takachihoensis">takachihoensis</tp:taxon-name-part></tp:taxon-name> from countries in central and northern Europe (<tp:taxon-name><tp:taxon-name-part taxon-name-part-type="order">Hemiptera</tp:taxon-name-part></tp:taxon-name>, <tp:taxon-name><tp:taxon-name-part taxon-name-part-type="family">Aphididae</tp:taxon-name-part></tp:taxon-name>, <tp:taxon-name><tp:taxon-name-part taxon-name-part-type="subfamily">Calaphidinae</tp:taxon-name-part></tp:taxon-name>)</article-title><source>Zookeys</source><day>17</day><month>1</month><year>2018</year><volume>2018</volume><issue>730</issue><fpage>1</fpage><lpage>17</lpage><pub-id pub-id-type="doi">10.3897/zookeys.730.21599</pub-id></mixed-citation></tp:treatment-meta><tp:nomenclature><tp:taxon-name>
            <tp:taxon-name-part taxon-name-part-type="genus" reg="Tinocallis">Tinocallis</tp:taxon-name-part> (<tp:taxon-name-part taxon-name-part-type="subgenus" reg="Sappocallis">Sappocallis</tp:taxon-name-part>) <tp:taxon-name-part taxon-name-part-type="species" reg="nevskyi">nevskyi</tp:taxon-name-part></tp:taxon-name><tp:taxon-authority>Remaudière, Quednau &amp; Heie, 1988</tp:taxon-authority><xref ref-type="fig" rid="F1">Figs 1</xref><xref ref-type="fig" rid="F2">, 2</xref><xref ref-type="fig" rid="F3">, 3</xref><xref ref-type="fig" rid="F4">, 4</xref><xref ref-type="fig" rid="F5">, 5</xref><xref ref-type="fig" rid="F6">, 6</xref><xref ref-type="fig" rid="F7">, 7</xref><xref ref-type="fig" rid="F8">, 8</xref><xref ref-type="table" rid="T1">; Table 1</xref></tp:nomenclature><tp:treatment-sec sec-type="redescription" id="SECID0EJZAG"><title>Redescription.</title><p>Alate viviparous female</p><p>
            <italic>Colour.</italic> Colour of live specimens: whole body pale yellow to whitish yellow with poorly visible very small, brown abdominal sclerites. Wings not pigmented (Fig. <xref ref-type="fig" rid="F1">1f</xref>). <!--PageBreak--><!--PageBreak-->Pigmentation of mounted specimens: head pale with light brown edges, <abbrev xmlns:xlink="http://www.w3.org/1999/xlink" xlink:title="antennae or their lengths" id="ABBRID0EZZAG" xlink:type="simple">ANT</abbrev> pale, pronotum pale with light brown longitudinal stripes. The rest of thorax brown (Fig. <xref ref-type="fig" rid="F2">2d</xref>).</p><p>
            <italic>Morphometric characters</italic>. <abbrev xmlns:xlink="http://www.w3.org/1999/xlink" xlink:title="antennae or their lengths" id="ABBRID0EF1AG" xlink:type="simple">ANT</abbrev> 0.78 × <abbrev xmlns:xlink="http://www.w3.org/1999/xlink" xlink:title="body length" id="ABBRID0EJ1AG" xlink:type="simple">BL</abbrev> and 0.28–0.29 × <abbrev xmlns:xlink="http://www.w3.org/1999/xlink" xlink:title="greatest head width across compound eyes" id="ABBRID0EN1AG" xlink:type="simple">HW</abbrev>. <abbrev xmlns:xlink="http://www.w3.org/1999/xlink" xlink:title="antennal segment III" id="ABBRID0ER1AG" xlink:type="simple">ANT III</abbrev> with 13–15 slit-like secondary rhinaria (Fig. <xref ref-type="fig" rid="F3">3d</xref>). <abbrev xmlns:xlink="http://www.w3.org/1999/xlink" xlink:title="processus terminalis of last antennal segment or its length" id="ABBRID0EZ1AG" xlink:type="simple">PT</abbrev> 1.07–1.24 × <abbrev xmlns:xlink="http://www.w3.org/1999/xlink" xlink:title="basal part of last antennal segment or its length" id="ABBRID0E41AG" xlink:type="simple">BASE</abbrev>. Other antennal ratios: <abbrev xmlns:xlink="http://www.w3.org/1999/xlink" xlink:title="antennal segment VI" id="ABBRID0EB2AG" xlink:type="simple">ANT VI</abbrev>/<abbrev xmlns:xlink="http://www.w3.org/1999/xlink" xlink:title="antennal segment III" id="ABBRID0EF2AG" xlink:type="simple">ANT III</abbrev> 0.64–0.69, <abbrev xmlns:xlink="http://www.w3.org/1999/xlink" xlink:title="antennal segment V" id="ABBRID0EJ2AG" xlink:type="simple">ANT V</abbrev>/<abbrev xmlns:xlink="http://www.w3.org/1999/xlink" xlink:title="antennal segment III" id="ABBRID0EN2AG" xlink:type="simple">ANT III</abbrev> 0.50–0.59, <abbrev xmlns:xlink="http://www.w3.org/1999/xlink" xlink:title="antennal segment IV" id="ABBRID0ER2AG" xlink:type="simple">ANT IV</abbrev>/<abbrev xmlns:xlink="http://www.w3.org/1999/xlink" xlink:title="antennal segment III" id="ABBRID0EV2AG" xlink:type="simple">ANT III</abbrev> 0.60–0.63. <abbrev xmlns:xlink="http://www.w3.org/1999/xlink" xlink:title="antennal segment I" id="ABBRID0EZ2AG" xlink:type="simple">ANT I</abbrev> with 2–3 setae, <abbrev xmlns:xlink="http://www.w3.org/1999/xlink" xlink:title="antennal segment II" id="ABBRID0E42AG" xlink:type="simple">ANT II</abbrev> with 2, <abbrev xmlns:xlink="http://www.w3.org/1999/xlink" xlink:title="antennal segment III" id="ABBRID0EB3AG" xlink:type="simple">ANT III</abbrev> with 7–10 setae, <abbrev xmlns:xlink="http://www.w3.org/1999/xlink" xlink:title="antennal segment IV" id="ABBRID0EF3AG" xlink:type="simple">ANT IV</abbrev> with 2–3 setae, <abbrev xmlns:xlink="http://www.w3.org/1999/xlink" xlink:title="antennal segment V" id="ABBRID0EJ3AG" xlink:type="simple">ANT V</abbrev> with 2–3 setae, <abbrev xmlns:xlink="http://www.w3.org/1999/xlink" xlink:title="antennal segment VI" id="ABBRID0EN3AG" xlink:type="simple">ANT VI</abbrev> with one basal seta. <abbrev xmlns:xlink="http://www.w3.org/1999/xlink" xlink:title="ultimate segments of rostrum (IV + V) or their length" id="ABBRID0ER3AG" xlink:type="simple">URS</abbrev> 0.18 × <abbrev xmlns:xlink="http://www.w3.org/1999/xlink" xlink:title="antennal segment III" id="ABBRID0EV3AG" xlink:type="simple">ANT III</abbrev>, 0.26–0.29 × <abbrev xmlns:xlink="http://www.w3.org/1999/xlink" xlink:title="antennal segment VI" id="ABBRID0EZ3AG" xlink:type="simple">ANT VI</abbrev>, and 0.09–0.94 × <abbrev xmlns:xlink="http://www.w3.org/1999/xlink" xlink:title="second segment of hind tarsus or its length" id="ABBRID0E43AG" xlink:type="simple">HT II</abbrev>. Pronotum with four projections, two on distal and two on proximal part (Fig. <xref ref-type="fig" rid="F4">4c</xref>). Mesonotum with two large and wide basally, imbricated projections on the distal part (Fig. <xref ref-type="fig" rid="F5">5d</xref>). <abbrev xmlns:xlink="http://www.w3.org/1999/xlink" xlink:title="second segment of hind tarsus or its length" id="ABBRID0EJ4AG" xlink:type="simple">HT II</abbrev> 0.20 × <abbrev xmlns:xlink="http://www.w3.org/1999/xlink" xlink:title="antennal segment III" id="ABBRID0EN4AG" xlink:type="simple">ANT III</abbrev> and 0.29–0.31 × <abbrev xmlns:xlink="http://www.w3.org/1999/xlink" xlink:title="antennal segment VI" id="ABBRID0ER4AG" xlink:type="simple">ANT VI</abbrev>. Forewings with apices of media and <abbrev xmlns:xlink="http://www.w3.org/1999/xlink" xlink:title="first cubital vein" xlink:type="simple">Cu</abbrev> with very small, poorly visible spots (Fig. <xref ref-type="fig" rid="F6">6d</xref>). Hind legs pale with small dark spot on distal part of femora, but the end of femora also pale (Fig. <xref ref-type="fig" rid="F7">7d</xref>). Abdomen, pale with brown, very small dorsal sclerites on ABD III-VIII but those on ABD VII and VIII poorly visible. <abbrev xmlns:xlink="http://www.w3.org/1999/xlink" xlink:title="siphunculi or their length" id="ABBRID0E64AG" xlink:type="simple">SIPH</abbrev> pale brown (Fig. <xref ref-type="fig" rid="F8">8d</xref>).</p><fig id="F4" position="float" orientation="portrait"><label>Figure 4.</label><caption><p>Head and pronotum features <bold>a</bold> pronotum of <italic><tp:taxon-name><tp:taxon-name-part taxon-name-part-type="genus" reg="Tinocallis">Tinocallis</tp:taxon-name-part> <tp:taxon-name-part taxon-name-part-type="species" reg="takachihoensis">takachihoensis</tp:taxon-name-part></tp:taxon-name></italic> with one pair of projections (black arrowheads) <bold>b</bold> head and pronotum of <italic><tp:taxon-name><tp:taxon-name-part taxon-name-part-type="genus" reg="Tinocallis">T.</tp:taxon-name-part> <tp:taxon-name-part taxon-name-part-type="species" reg="platani">platani</tp:taxon-name-part></tp:taxon-name></italic> without projections (arrows) <bold>c</bold> pronotum of <italic><tp:taxon-name><tp:taxon-name-part taxon-name-part-type="genus" reg="Tinocallis">T.</tp:taxon-name-part> <tp:taxon-name-part taxon-name-part-type="species" reg="nevskyi">nevskyi</tp:taxon-name-part></tp:taxon-name></italic> with two pairs of projections.</p></caption><graphic xmlns:xlink="http://www.w3.org/1999/xlink" xlink:href="zookeys-730-001-g004.jpg" position="float" orientation="portrait" xlink:type="simple" id="oo_179673.jpg"/></fig></tp:treatment-sec><tp:treatment-sec sec-type="material" id="SECID0E26AG"><title>Material examined.</title><p>three alate viviparous females, AFGHANISTAN: Kabul, 08 May 1975, No. BM 1984–340, on <italic><tp:taxon-name><tp:taxon-name-part taxon-name-part-type="genus" reg="Ulmus">Ulmus</tp:taxon-name-part></tp:taxon-name></italic> sp., coll. R. van den Bosch (<named-content xmlns:xlink="http://www.w3.org/1999/xlink" content-type="dwc:institutional_code" xlink:type="simple">BMNH</named-content>); four alate viviparous females, POLAND: Katowice (first record for Upper Silesia), 12 Jul 2017, No. 07/17/2a, on <italic><tp:taxon-name><tp:taxon-name-part taxon-name-part-type="genus" reg="Ulmus">Ulmus</tp:taxon-name-part> <tp:taxon-name-part taxon-name-part-type="species" reg="glabra">glabra</tp:taxon-name-part></tp:taxon-name></italic> ‘Pendula’, coll. Kanturski (<named-content xmlns:xlink="http://www.w3.org/1999/xlink" content-type="dwc:institutional_code" xlink:type="simple">UŚ</named-content>); two alate viviparous females, SWEDEN: Lund, 03 Sep 1978, No. R.3963, on <italic><tp:taxon-name><tp:taxon-name-part taxon-name-part-type="genus" reg="Ulmus">Ulmus</tp:taxon-name-part> <tp:taxon-name-part taxon-name-part-type="species" reg="glabra">glabra</tp:taxon-name-part></tp:taxon-name></italic>, coll. R. Danielsson (<named-content xmlns:xlink="http://www.w3.org/1999/xlink" content-type="dwc:institutional_code" xlink:type="simple">UŚ</named-content>); six alate viviparous females, UNITED KINGDOM: ex culture of G. Hopkins, 04 Oct 1995, No. RLB 4337, on <italic><tp:taxon-name><tp:taxon-name-part taxon-name-part-type="genus" reg="Ulmus">Ulmus</tp:taxon-name-part></tp:taxon-name></italic> sp., coll. R. Blackman (<named-content xmlns:xlink="http://www.w3.org/1999/xlink" content-type="dwc:institutional_code" xlink:type="simple">BMNH</named-content>).</p><fig id="F5" position="float" orientation="portrait"><label>Figure 5.</label><caption><p>Mesonotum of <bold>a</bold> <italic><tp:taxon-name><tp:taxon-name-part taxon-name-part-type="genus" reg="Tinocallis">Tinocallis</tp:taxon-name-part> <tp:taxon-name-part taxon-name-part-type="species" reg="takachihoensis">takachihoensis</tp:taxon-name-part></tp:taxon-name></italic> <bold>b</bold> <italic><tp:taxon-name><tp:taxon-name-part taxon-name-part-type="genus" reg="Tinocallis">T.</tp:taxon-name-part> <tp:taxon-name-part taxon-name-part-type="species" reg="platani">platani</tp:taxon-name-part></tp:taxon-name></italic> (without projections) <bold>c</bold> <italic><tp:taxon-name><tp:taxon-name-part taxon-name-part-type="genus" reg="Tinocallis">T.</tp:taxon-name-part> <tp:taxon-name-part taxon-name-part-type="species" reg="saltans">saltans</tp:taxon-name-part></tp:taxon-name></italic> <bold>d</bold> <italic><tp:taxon-name><tp:taxon-name-part taxon-name-part-type="genus" reg="Tinocallis">T.</tp:taxon-name-part> <tp:taxon-name-part taxon-name-part-type="species" reg="nevskyi">nevskyi</tp:taxon-name-part></tp:taxon-name></italic>.</p></caption><graphic xmlns:xlink="http://www.w3.org/1999/xlink" xlink:href="zookeys-730-001-g005.jpg" position="float" orientation="portrait" xlink:type="simple" id="oo_179675.jpg"/></fig></tp:treatment-sec><tp:treatment-sec><!--Section generated to contain objects referenced in tp:taxon-treatment.--><fig id="F1" position="float" orientation="portrait"><label>Figure 1.</label><caption><p>Live specimens of <bold>a</bold> <italic><tp:taxon-name><tp:taxon-name-part taxon-name-part-type="genus" reg="Tinocallis">Tinocallis</tp:taxon-name-part> <tp:taxon-name-part taxon-name-part-type="species" reg="takachihoensis">takachihoensis</tp:taxon-name-part></tp:taxon-name></italic> <bold>b</bold> <italic><tp:taxon-name><tp:taxon-name-part taxon-name-part-type="genus" reg="Tinocallis">T.</tp:taxon-name-part> <tp:taxon-name-part taxon-name-part-type="species" reg="platani">platani</tp:taxon-name-part></tp:taxon-name></italic> <bold>c</bold> <italic><tp:taxon-name><tp:taxon-name-part taxon-name-part-type="genus" reg="Tinocallis">T.</tp:taxon-name-part> <tp:taxon-name-part taxon-name-part-type="species" reg="takachihoensis">takachihoensis</tp:taxon-name-part></tp:taxon-name></italic> with first instar larvae <bold>d</bold> larvae and nymphs of <italic><tp:taxon-name><tp:taxon-name-part taxon-name-part-type="genus" reg="Tinocallis">T.</tp:taxon-name-part> <tp:taxon-name-part taxon-name-part-type="species" reg="platani">platani</tp:taxon-name-part></tp:taxon-name></italic> <bold>e</bold> <italic><tp:taxon-name><tp:taxon-name-part taxon-name-part-type="genus" reg="Tinocallis">T.</tp:taxon-name-part> <tp:taxon-name-part taxon-name-part-type="species" reg="saltans">saltans</tp:taxon-name-part></tp:taxon-name></italic> <bold>f</bold> <italic><tp:taxon-name><tp:taxon-name-part taxon-name-part-type="genus" reg="Tinocallis">T.</tp:taxon-name-part> <tp:taxon-name-part taxon-name-part-type="species" reg="nevskyi">nevskyi</tp:taxon-name-part></tp:taxon-name></italic>.</p></caption><graphic xmlns:xlink="http://www.w3.org/1999/xlink" xlink:href="zookeys-730-001-g001.jpg" position="float" orientation="portrait" xlink:type="simple" id="oo_179667.jpg"/></fig><fig id="F2" position="float" orientation="portrait"><label>Figure 2.</label><caption><p>Mounted specimens of alate viviparous females of <bold>a</bold> <italic><tp:taxon-name><tp:taxon-name-part taxon-name-part-type="genus" reg="Tinocallis">Tinocallis</tp:taxon-name-part> <tp:taxon-name-part taxon-name-part-type="species" reg="takachihoensis">takachihoensis</tp:taxon-name-part></tp:taxon-name></italic> <bold>b</bold> <italic><tp:taxon-name><tp:taxon-name-part taxon-name-part-type="genus" reg="Tinocallis">T.</tp:taxon-name-part> <tp:taxon-name-part taxon-name-part-type="species" reg="platani">platani</tp:taxon-name-part></tp:taxon-name></italic> <bold>c</bold> <italic><tp:taxon-name><tp:taxon-name-part taxon-name-part-type="genus" reg="Tinocallis">T.</tp:taxon-name-part> <tp:taxon-name-part taxon-name-part-type="species" reg="saltans">saltans</tp:taxon-name-part></tp:taxon-name></italic> <bold>d</bold> <italic><tp:taxon-name><tp:taxon-name-part taxon-name-part-type="genus" reg="Tinocallis">T.</tp:taxon-name-part> <tp:taxon-name-part taxon-name-part-type="species" reg="nevskyi">nevskyi</tp:taxon-name-part></tp:taxon-name></italic>.</p></caption><graphic xmlns:xlink="http://www.w3.org/1999/xlink" xlink:href="zookeys-730-001-g002.jpg" position="float" orientation="portrait" xlink:type="simple" id="oo_179669.jpg"/></fig><fig id="F3" position="float" orientation="portrait"><label>Figure 3.</label><caption><p>Antennae of alate viviparous females of <bold>a</bold> <italic><tp:taxon-name><tp:taxon-name-part taxon-name-part-type="genus" reg="Tinocallis">Tinocallis</tp:taxon-name-part> <tp:taxon-name-part taxon-name-part-type="species" reg="takachihoensis">takachihoensis</tp:taxon-name-part></tp:taxon-name></italic> <bold>b</bold> <italic><tp:taxon-name><tp:taxon-name-part taxon-name-part-type="genus" reg="Tinocallis">T.</tp:taxon-name-part> <tp:taxon-name-part taxon-name-part-type="species" reg="platani">platani</tp:taxon-name-part></tp:taxon-name></italic> <bold>c</bold> <italic><tp:taxon-name><tp:taxon-name-part taxon-name-part-type="genus" reg="Tinocallis">T.</tp:taxon-name-part> <tp:taxon-name-part taxon-name-part-type="species" reg="saltans">saltans</tp:taxon-name-part></tp:taxon-name></italic> <bold>d</bold> <italic><tp:taxon-name><tp:taxon-name-part taxon-name-part-type="genus" reg="Tinocallis">T.</tp:taxon-name-part> <tp:taxon-name-part taxon-name-part-type="species" reg="nevskyi">nevskyi</tp:taxon-name-part></tp:taxon-name></italic>.</p></caption><graphic xmlns:xlink="http://www.w3.org/1999/xlink" xlink:href="zookeys-730-001-g003.jpg" position="float" orientation="portrait" xlink:type="simple" id="oo_179671.jpg"/></fig><fig id="F6" position="float" orientation="portrait"><label>Figure 6.</label><caption><p>Forewing pigmentation of <bold>a</bold> <italic><tp:taxon-name><tp:taxon-name-part taxon-name-part-type="genus" reg="Tinocallis">Tinocallis</tp:taxon-name-part> <tp:taxon-name-part taxon-name-part-type="species" reg="takachihoensis">takachihoensis</tp:taxon-name-part></tp:taxon-name></italic> <bold>b</bold> <italic><tp:taxon-name><tp:taxon-name-part taxon-name-part-type="genus" reg="Tinocallis">T.</tp:taxon-name-part> <tp:taxon-name-part taxon-name-part-type="species" reg="platani">platani</tp:taxon-name-part></tp:taxon-name></italic> <bold>c</bold> <italic><tp:taxon-name><tp:taxon-name-part taxon-name-part-type="genus" reg="Tinocallis">T.</tp:taxon-name-part> <tp:taxon-name-part taxon-name-part-type="species" reg="saltans">saltans</tp:taxon-name-part></tp:taxon-name></italic> <bold>d</bold> <italic><tp:taxon-name><tp:taxon-name-part taxon-name-part-type="genus" reg="Tinocallis">T.</tp:taxon-name-part> <tp:taxon-name-part taxon-name-part-type="species" reg="nevskyi">nevskyi</tp:taxon-name-part></tp:taxon-name></italic>.</p></caption><graphic xmlns:xlink="http://www.w3.org/1999/xlink" xlink:href="zookeys-730-001-g006.jpg" position="float" orientation="portrait" xlink:type="simple" id="oo_179676.jpg"/></fig><fig id="F7" position="float" orientation="portrait"><label>Figure 7.</label><caption><p>Hind leg pigmentation of <bold>a</bold> <italic><tp:taxon-name><tp:taxon-name-part taxon-name-part-type="genus" reg="Tinocallis">Tinocallis</tp:taxon-name-part> <tp:taxon-name-part taxon-name-part-type="species" reg="takachihoensis">takachihoensis</tp:taxon-name-part></tp:taxon-name></italic> <bold>b</bold> <italic><tp:taxon-name><tp:taxon-name-part taxon-name-part-type="genus" reg="Tinocallis">T.</tp:taxon-name-part> <tp:taxon-name-part taxon-name-part-type="species" reg="platani">platani</tp:taxon-name-part></tp:taxon-name></italic> <bold>c</bold> <italic><tp:taxon-name><tp:taxon-name-part taxon-name-part-type="genus" reg="Tinocallis">T.</tp:taxon-name-part> <tp:taxon-name-part taxon-name-part-type="species" reg="saltans">saltans</tp:taxon-name-part></tp:taxon-name></italic> <bold>d</bold> <italic><tp:taxon-name><tp:taxon-name-part taxon-name-part-type="genus" reg="Tinocallis">T.</tp:taxon-name-part> <tp:taxon-name-part taxon-name-part-type="species" reg="nevskyi">nevskyi</tp:taxon-name-part></tp:taxon-name></italic>.</p></caption><graphic xmlns:xlink="http://www.w3.org/1999/xlink" xlink:href="zookeys-730-001-g007.jpg" position="float" orientation="portrait" xlink:type="simple" id="oo_179677.jpg"/></fig><fig id="F8" position="float" orientation="portrait"><label>Figure 8.</label><caption><p>Abdominal sclerotization of Central and North European <italic><tp:taxon-name><tp:taxon-name-part taxon-name-part-type="genus" reg="Tinocallis">Tinocallis</tp:taxon-name-part></tp:taxon-name></italic>: <bold>a</bold> <italic><tp:taxon-name><tp:taxon-name-part taxon-name-part-type="genus" reg="Tinocallis">T.</tp:taxon-name-part> <tp:taxon-name-part taxon-name-part-type="species" reg="takachihoensis">takachihoensis</tp:taxon-name-part></tp:taxon-name></italic> <bold>b</bold> <italic><tp:taxon-name><tp:taxon-name-part taxon-name-part-type="genus" reg="Tinocallis">T.</tp:taxon-name-part> <tp:taxon-name-part taxon-name-part-type="species" reg="platani">platani</tp:taxon-name-part></tp:taxon-name></italic> <bold>c</bold> <italic><tp:taxon-name><tp:taxon-name-part taxon-name-part-type="genus" reg="Tinocallis">T.</tp:taxon-name-part> <tp:taxon-name-part taxon-name-part-type="species" reg="saltans">saltans</tp:taxon-name-part></tp:taxon-name></italic> <bold>d</bold> <italic><tp:taxon-name><tp:taxon-name-part taxon-name-part-type="genus" reg="Tinocallis">T.</tp:taxon-name-part> <tp:taxon-name-part taxon-name-part-type="species" reg="nevskyi">nevskyi</tp:taxon-name-part></tp:taxon-name></italic>.</p></caption><graphic xmlns:xlink="http://www.w3.org/1999/xlink" xlink:href="zookeys-730-001-g008.jpg" position="float" orientation="portrait" xlink:type="simple" id="oo_179678.jpg"/></fig><table-wrap id="T1" position="float" orientation="portrait"><label>Table 1.</label><caption><p>Measurements (in mm) of alate viviparous females of <italic><tp:taxon-name><tp:taxon-name-part taxon-name-part-type="genus" reg="Tinocallis">Tinocallis</tp:taxon-name-part></tp:taxon-name></italic> species studied.</p></caption><table id="TID0EFLAC" rules="all"><tbody><tr><th rowspan="1" colspan="1">Character</th><th rowspan="1" colspan="1">
                    <italic><tp:taxon-name><tp:taxon-name-part taxon-name-part-type="genus" reg="Tinocallis">T.</tp:taxon-name-part> <tp:taxon-name-part taxon-name-part-type="species" reg="takachihoensis">takachihoensis</tp:taxon-name-part></tp:taxon-name></italic> n = 20</th><th rowspan="1" colspan="1">
                    <italic><tp:taxon-name><tp:taxon-name-part taxon-name-part-type="genus" reg="Tinocallis">T.</tp:taxon-name-part> <tp:taxon-name-part taxon-name-part-type="species" reg="platani">platani</tp:taxon-name-part></tp:taxon-name></italic> n = 13</th><th rowspan="1" colspan="1">
                    <italic><tp:taxon-name><tp:taxon-name-part taxon-name-part-type="genus" reg="Tinocallis">T.</tp:taxon-name-part> <tp:taxon-name-part taxon-name-part-type="species" reg="saltans">saltans</tp:taxon-name-part></tp:taxon-name></italic> n = 9</th><th rowspan="1" colspan="1">
                    <italic><tp:taxon-name><tp:taxon-name-part taxon-name-part-type="genus" reg="Tinocallis">T.</tp:taxon-name-part> <tp:taxon-name-part taxon-name-part-type="species" reg="nevskyi">nevskyi</tp:taxon-name-part></tp:taxon-name></italic> n = 15</th></tr><tr><td rowspan="1" colspan="1">
                    <abbrev xmlns:xlink="http://www.w3.org/1999/xlink" xlink:title="body length" id="ABBRID0EWQAE" xlink:type="simple">BL</abbrev>
                  </td><td rowspan="1" colspan="1">1.27–1.47</td><td rowspan="1" colspan="1">1.75–2.25</td><td rowspan="1" colspan="1">1.50–1.75</td><td rowspan="1" colspan="1">1.72–1.90</td></tr><tr><td rowspan="1" colspan="1">
                    <abbrev xmlns:xlink="http://www.w3.org/1999/xlink" xlink:title="greatest head width across compound eyes" id="ABBRID0ELRAE" xlink:type="simple">HW</abbrev>
                  </td><td rowspan="1" colspan="1">0.39–0.46</td><td rowspan="1" colspan="1">0.45–0.46</td><td rowspan="1" colspan="1">0.40–0.45</td><td rowspan="1" colspan="1">0.40–0.42</td></tr><tr><td rowspan="1" colspan="1">
                    <abbrev xmlns:xlink="http://www.w3.org/1999/xlink" xlink:title="antennae or their lengths" id="ABBRID0EASAE" xlink:type="simple">ANT</abbrev>
                  </td><td rowspan="1" colspan="1">1.48–1.73</td><td rowspan="1" colspan="1">1.65–1.77</td><td rowspan="1" colspan="1">1.06–1.35</td><td rowspan="1" colspan="1">1.34–1.48</td></tr><tr><td rowspan="1" colspan="1">
                    <abbrev xmlns:xlink="http://www.w3.org/1999/xlink" xlink:title="antennal segment III" id="ABBRID0EVSAE" xlink:type="simple">ANT III</abbrev>
                  </td><td rowspan="1" colspan="1">0.50–0.59</td><td rowspan="1" colspan="1">0.60–0.70</td><td rowspan="1" colspan="1">0.38–0.49</td><td rowspan="1" colspan="1">0.45–0.47</td></tr><tr><td rowspan="1" colspan="1">
                    <abbrev xmlns:xlink="http://www.w3.org/1999/xlink" xlink:title="antennal segment IV" id="ABBRID0EKTAE" xlink:type="simple">ANT IV</abbrev>
                  </td><td rowspan="1" colspan="1">0.26–0.36</td><td rowspan="1" colspan="1">0.36–0.39</td><td rowspan="1" colspan="1">0.21–2.28</td><td rowspan="1" colspan="1">0.27–0.30</td></tr><tr><td rowspan="1" colspan="1">
                    <abbrev xmlns:xlink="http://www.w3.org/1999/xlink" xlink:title="antennal segment V" id="ABBRID0E6TAE" xlink:type="simple">ANT V</abbrev>
                  </td><td rowspan="1" colspan="1">0.27–0.31</td><td rowspan="1" colspan="1">0.31–0.32</td><td rowspan="1" colspan="1">0.17–0.22</td><td rowspan="1" colspan="1">0.22–0.28</td></tr><tr><td rowspan="1" colspan="1">
                    <abbrev xmlns:xlink="http://www.w3.org/1999/xlink" xlink:title="antennal segment VI" id="ABBRID0EUUAE" xlink:type="simple">ANT VI</abbrev>
                  </td><td rowspan="1" colspan="1">0.32–0.34</td><td rowspan="1" colspan="1">0.21–0.22</td><td rowspan="1" colspan="1">0.19–0.23</td><td rowspan="1" colspan="1">0.29–0.32</td></tr><tr><td rowspan="1" colspan="1">
                    <abbrev xmlns:xlink="http://www.w3.org/1999/xlink" xlink:title="basal part of last antennal segment or its length" id="ABBRID0EJVAE" xlink:type="simple">BASE</abbrev>
                  </td><td rowspan="1" colspan="1">0.15</td><td rowspan="1" colspan="1">0.17–0.18</td><td rowspan="1" colspan="1">0.10–0.12</td><td rowspan="1" colspan="1">0.14</td></tr><tr><td rowspan="1" colspan="1">
                    <abbrev xmlns:xlink="http://www.w3.org/1999/xlink" xlink:title="processus terminalis of last antennal segment or its length" id="ABBRID0E5VAE" xlink:type="simple">PT</abbrev>
                  </td><td rowspan="1" colspan="1">0.17–0.18</td><td rowspan="1" colspan="1">0.04</td><td rowspan="1" colspan="1">0.09–0.11</td><td rowspan="1" colspan="1">0.15–0.18</td></tr><tr><td rowspan="1" colspan="1">
                    <abbrev xmlns:xlink="http://www.w3.org/1999/xlink" xlink:title="ultimate segments of rostrum (IV + V) or their length" id="ABBRID0ETWAE" xlink:type="simple">URS</abbrev>
                  </td><td rowspan="1" colspan="1">0.09–0.11</td><td rowspan="1" colspan="1">0.12–0.13</td><td rowspan="1" colspan="1">0.05–0.06</td><td rowspan="1" colspan="1">0.085</td></tr><tr><td rowspan="1" colspan="1">III FEMUR</td><td rowspan="1" colspan="1">0.38–0.58</td><td rowspan="1" colspan="1">0.48–0.58</td><td rowspan="1" colspan="1">0.36–0.40</td><td rowspan="1" colspan="1">0.43–0.45</td></tr><tr><td rowspan="1" colspan="1">III TIBIA</td><td rowspan="1" colspan="1">0.74–1.06</td><td rowspan="1" colspan="1">1.00–1.20</td><td rowspan="1" colspan="1">0.63–0.70</td><td rowspan="1" colspan="1">0.74–0.79</td></tr><tr><td rowspan="1" colspan="1">
                    <abbrev xmlns:xlink="http://www.w3.org/1999/xlink" xlink:title="first segment of hind tarsus" id="ABBRID0EIYAE" xlink:type="simple">HT I</abbrev>
                  </td><td rowspan="1" colspan="1">0.03–0.04</td><td rowspan="1" colspan="1">0.04–0.05</td><td rowspan="1" colspan="1">0.03</td><td rowspan="1" colspan="1">0.02–0.03</td></tr><tr><td rowspan="1" colspan="1">
                    <abbrev xmlns:xlink="http://www.w3.org/1999/xlink" xlink:title="second segment of hind tarsus or its length" id="ABBRID0E4YAE" xlink:type="simple">HT II</abbrev>
                  </td><td rowspan="1" colspan="1">0.10–0.11</td><td rowspan="1" colspan="1">0.11–0.12</td><td rowspan="1" colspan="1">0.10</td><td rowspan="1" colspan="1">0.09</td></tr><tr><td rowspan="1" colspan="1">Forewings</td><td rowspan="1" colspan="1">1.82–2.50</td><td rowspan="1" colspan="1">2.25–2.75</td><td rowspan="1" colspan="1">1.75–2.00</td><td rowspan="1" colspan="1">2.05–2.25</td></tr><tr><td rowspan="1" colspan="1">Hind wings</td><td rowspan="1" colspan="1">1.00–1.80</td><td rowspan="1" colspan="1">1.37–1.75</td><td rowspan="1" colspan="1">1.20–1.55</td><td rowspan="1" colspan="1">1.25–1.37</td></tr><tr><td rowspan="1" colspan="1">
                    <abbrev xmlns:xlink="http://www.w3.org/1999/xlink" xlink:title="siphunculi or their length" id="ABBRID0ES1AE" xlink:type="simple">SIPH</abbrev>
                  </td><td rowspan="1" colspan="1">0.04–0.05</td><td rowspan="1" colspan="1">0.07–0.10</td><td rowspan="1" colspan="1">0.05–0.06</td><td rowspan="1" colspan="1">0.03–0.04</td></tr><tr><td rowspan="1" colspan="1">cauda length</td><td rowspan="1" colspan="1">0.05–0.06</td><td rowspan="1" colspan="1">0.07–0.08</td><td rowspan="1" colspan="1">0.07</td><td rowspan="1" colspan="1">0.05</td></tr><tr><td rowspan="1" colspan="1">cauda width</td><td rowspan="1" colspan="1">0.05–0.06</td><td rowspan="1" colspan="1">0.06–0.08</td><td rowspan="1" colspan="1">0.05–0.07</td><td rowspan="1" colspan="1">0.06</td></tr><tr><td rowspan="1" colspan="1">genital plate length</td><td rowspan="1" colspan="1">0.07–0.08</td><td rowspan="1" colspan="1">0.09–0.10</td><td rowspan="1" colspan="1">0.08–0.09</td><td rowspan="1" colspan="1">0.07–0.08</td></tr><tr><td rowspan="1" colspan="1">genital plate width</td><td rowspan="1" colspan="1">0.12–0.15</td><td rowspan="1" colspan="1">0.17–0.20</td><td rowspan="1" colspan="1">0.11–0.12</td><td rowspan="1" colspan="1">0.13–0.18</td></tr></tbody></table></table-wrap></tp:treatment-sec></tp:taxon-treatment>
